# Supplementary material for: Measurement of diets that are healthy, environmentally sustainable, affordable, and equitable: A scoping review of metrics, findings, and research gaps
Source: Front Nutr. 2023 Apr 3;10:1125955. doi: 10.3389/fnut.2023.1125955 (PMC10106581; doi:10.3389/fnut.2023.1125955)
Supplement: Supplementary file 2 [file Table_2.XLSX]

## Sheet: Sheet1
Old_ID	ID	Title	First Author	Journal	Publication Year	Country	Health Pillar (Yes)	Environment Pillar (Yes)	Social Pillar (Yes)	Economic Pillar (Yes)	Number of Pillars
106	1	Economic Benefits of the Mediterranean-style Diet Consumption in Canada and the United States	Abdullah	Food & Nutrition Research	2015	United States; Canada	1	0	0	1	2
116	2	Multi-Objective Optimization of Nutritional, Environmental and Economic Aspects of Diets Applied to the Spanish Context	Abejón	Foods	2020	Spain	0	1	0	1	2
117	3	The system-wide impact of healthy eating: Assessing emissions and economic impacts at the regional level	Allan	Food Policy	2019	Scotland	0	1	0	1	2
107	4	Distinguishing Environmental Impacts of Household Food-Spending Patterns Among U.S. Demographic Groups	Bozeman	Environmental Engineering Science	2019	United States	0	1	0	1	2
124	5	Simulating the impact on health of internalising the cost of carbon in food prices combined with a tax on sugar-sweetened beverages	Briggs	BMC Public Health	2016	United Kingdom	1	1	0	1	3
125	6	A social cost-benefit analysis of meat taxation and a fruit and vegetables subsidy for a healthy and sustainable food consumption in the Netherlands	Broeks	BMC Public Health	2020	Netherlands	1	1	0	1	3
126	7	Encompassing health and nutrition with the adherence to the environmentally sustainable New Nordic Diet in Southern Europe	Cambeses-Franco	Journal of Cleaner Production	2021	Spain	1	1	0	1	3
127	8	Is the Paleo diet safe for health and the environment?	Cambeses-Franco	Science of the Total Environment	2021	Spain	1	1	0	1	3
129	9	Region-specific nutritious, environmentally friendly, and affordable diets in India	Chaudhury	One Earth	2021	India	0	1	1	1	3
130	10	Dietary Change Scenarios and Implications for Environmental, Nutrition, Human Health and Economic Dimensions of Food Sustainability	Chen	Nutrients	2019	Switzerland	1	1	0	1	3
108	11	Multiple health and environmental impacts of foods	Clark	Proceedings of the National Academy of Science (PNAS)	2019	United States; Canada; Europe; Asia; Oceania	1	1	0	0	2
134	12	Modeled gradual changes in protein intake to increase nutrient adequacy lead to greater sustainability when systematically targeting an increase in the share of plant protein	de Gavelle	Climatic Change	2019	France	1	1	0	1	3
135	13	Towards a sustainable diet combining economic, environmental and nutritional objectives	Donati	Appetite	2016	Italy	0	1	0	1	2
136	14	Healthy and Climate-Friendly Eating Patterns in the New Zealand Context	Drew	Environmental Health Perspectives	2020	New Zealand	1	1	0	1	3
137	15	Designing a healthy, low-cost and environmentally sustainable food basket: an optimisation study	Eini-Zinab	Public Health Nutrition	2020	Iran	0	1	0	1	2
142	16	Pathways to “5-a-day”: modeling the health impacts and environmental footprints of meeting the target for fruit and vegetable intake in the United Kingdom	Eustachio Colombo	Amercian Journal of Clinical Nutrition	2021	United Kingdom	1	1	0	1	3
144	17	How food choices link sociodemographic and lifestyle factors with sustainability impacts	Frehner	Journal of Cleaner Production	2021	Switzerland	0	1	1	1	3
147	18	Global sustainability (health, environment and monetary costs) of three dietary patterns: results from a Spanish cohort (the SUN project)	Fresán	BMJ Open	2019	Spain	1	1	0	1	3
146	19	Nutritional Quality and Health Effects of Low Environmental Impact Diets: The “Seguimiento Universidad de Navarra” (SUN) Cohort	Fresán	Nutrients	2020	Spain	1	1	0	0	2
149	20	Dietary Recommendations in Spain - affordability and environmental sustainability?	González-García	Journal of Cleaner Production	2020	Spain	0	1	0	1	2
152	21	A healthier US diet could reduce greenhouse gas emissions from both the food and health care systems	Hallström	Climatic Change	2017	United States	1	1	0	1	3
156	22	Promoting Sustainable and Healthy Diets to Mitigate Food Insecurity Amidst Economic and Health Crises in Lebanon	Hwalla	Frontiers in Nutrition	2021	Lebanon	0	1	0	1	2
112	23	Beyond Wishful Thinking: Integrating Consumer Preferences in the Assessment of Dietary Recommendations	Irz	PLOS ONE	2016	France	1	0	1	0	2
157	24	Promoting climate-friendly diets: What should we tell consumers in Denmark, Finland and France?	Irz	Environmental Science and Policy	2019	Denmark; Finland; France	1	1	1	0	3
159	25	Cost-Effectiveness of a New Nordic Diet as a Strategy for Health Promotion	Jensen	International Journal of Environmental Research and Public Health	2015	Denmark	1	1	0	1	3
160	26	Sustainable, Healthy and Affordable Diets for Children in Lebanon: A Call for Action in Dire Times	Jomaa	Sustainability (Switzerland)	2021	Lebanon	0	1	0	1	2
161	27	Sustainability analysis of French dietary guidelines using multiple criteria	Kesse-Guyot	Nature Sustainability	2020	France	1	1	0	1	3
165	28	Optimization of the environmental performance of food diets in Peru combining linear programming and life cycle methods	Larrea-Gallegos	Science of the Total Environment	2019	Peru	0	1	0	1	2
171	29	Greater accordance with the Dietary Approaches to Stop Hypertension dietary pattern is associated with lower diet-related greenhouse gas production but higher dietary costs in the United Kingdom	Monsivais	American Journal of Clinical Nutrition	2015	United Kingdom	0	1	0	1	2
176	30	How low can dietary greenhouse gas emissions be reduced without impairing nutritional adequacy, affordability and acceptability of the diet? A modelling study to guide sustainable food choices	Perignon	Public Health Nutrition	2016	France	0	1	1	1	3
177	31	Eating your greens: a global sustainability assessment	Philippidis	Resources, Conservation & Recycling	2021	Global	0	1	0	1	2
178	32	Healthy and sustainable diets that meet greenhouse gas emission reduction targets and are affordable for different income groups in the UK	Reynolds	Public Health Nutrition	2019	United Kingdom	0	1	0	1	2
179	33	Cropland Footprints of Australian Dietary Choices	Ridoutt	Nutrients	2020	Australia	1	1	0	0	2
182	34	Comparing nutritional, economic, and environmental performances of diets according to their levels of greenhouse gas emission	Seconda	Climatic Change	2018	France	0	1	0	1	2
186	35	Analysis and valution of the health and climate change cobenefits of dietary change	Springmann	Proceedings of the National Academy of Science (PNAS)	2016	Global	1	1	0	1	3
188	36	Health and nutritional aspects of sustainable diet strategies and their association with environmental impacts: a global modelling analysis with country-level detail	Springmann	Lancet Planetary Health	2018	Global	1	1	0	0	2
189	37	Squandering Australia's food security-The environmental and economic costs of our unhealthy diet and the policy Path We're On	Turner	Journal of Cleaner Production	2017	Australia	0	1	1	1	3
190	38	Combining low price, low climate impact and high nutritional value in one shopping basket through diet optimization by linear programming	van Dooren	Sustainability (Switzerland)	2015	Netherlands	0	1	0	1	2
191	39	The cost of eating more sustainable diets: A nutritional and environmental diet optimisation study	Verly-Jr	Global Public Health	2021	Brazil	0	1	0	1	2
193	40	Comparing environmental and personal health impacts of individual food choices	Walker	Science of the Total Environment	2019	Europe	1	1	0	0	2
196	41	Addressing the carbon footprint, healthfulness, and costs of self-selected diets in the USA: a population-based cross-sectional study	Willits-Smith	Lancet Planetary Health	2020	United States	0	1	0	1	2
198	42	Sustainable diets in the UK-Developing a Systematic Framework to Assess the Environmental Impact, Cost and Nutritional Quality of Household Food Purchases	Wrieden	Sustainability (Switzerland)	2019	United Kingdom	0	1	0	1	2
