# Supplementary material for: Measurement of diets that are healthy, environmentally sustainable, affordable, and equitable: A scoping review of metrics, findings, and research gaps
Source: Front Nutr. 2023 Apr 3;10:1125955. doi: 10.3389/fnut.2023.1125955 (PMC10106581; doi:10.3389/fnut.2023.1125955)
Supplement: Supplementary file 3 [file Table_3.XLSX]

## Sheet: Diet patterns
Old_ID	ID	First Author	Current vs Optimized Diet (Yes)	Current vs Reference Diet (Yes)	Number of Diets	Diet1	Typology1	Description1	Constructed1	Source1	Diet2	Typology2	Description2	Constructed2	Source2	Diet3	Typology3	Description3	Constructed3	Source3	Diet4	Typology4	Description4	Constructed4	Source4	Diet5	Typology5	Description5	Constructed5	Source5	Diet6	Typology6	Description6	Constructed6	Source6	Diet7	Typology7	Description7	Constructed7	Source7	Diet8	Typology8	Description8	Constructed8	Source8	Diet9	Typology9	Description9	Constructed9
106	1	Abdullah	0	0	1	Mediterranean-style diet (MedDiet)	Dietary pattern archetype	MedDiet is characterized by high intakes of fruit and vegetables, whole grains, legumes, and tree nuts; moderate intakes of cheese and yogurt, fish, poultry, and eggs; and low intakes of red and processed meat. And extra-virgin olive oil (EVOO) as the principal source of daily fat intake and a glass of wine almost always during supper hours.	In establishing MedDiet adoption rates in our sensitivity analysis that would reflect realistic ranges of intakes in a North American state, conservative rates of 50, 25, 15, and 5% were chosen to, respectively, reflect the potential ideal, optimistic, pessimistic, and very-pessimistic scenarios (Table 4). The ideal scenario represents a best-case estimate of potential economic cost savings when …	Data from studies employing MedScores reveal adoption rates that range between 5 and 65% (26, 35). [26] Goulet J, Lamarche B, Nadeau G, Lemieux S. Effect of a nutritional intervention promoting the Mediterranean food pattern on plasma lipids, lipoproteins and body weight in healthy French-Canadian women. Atherosclerosis 2003; 170: 115 24. [35] Marder K, Gu Y, Eberly S, Tanner CM, Scarmeas N, Oake…
116	2	Abejón	1	1	12	Average Spanish Current Consumption (CC) diet	Observed or approximated diets	The sum of the household food purchases and the food eaten out of home, known as Food Away From Home (FAFH), of an average Spanish citizen in 2018.	Daily intake of different food categories, including grains, red meat, nuts and seeds, tubers, white meat, unsaturated oils, vegetables, eggs, beverages, fruits, fish, sweet products, dairy products, legumes, and other.	Data on both types of food consumption were based on the data published by the Spanish Ministry of Agriculture, Fisheries, and Food [25]. [25] MAPA. Base De Datos De Consumo En Hogares. Available online: https://www.mapa.gob.es/app/consumoen- hogares/consulta.asp	NDG diet	Dietary pattern archetype	The diet based on the National Dietary Guidelines (NDG)	To define these alternative diets, the weight serving of the food categories (i.e., red and white meat, processed meat, dairy products, eggs, fruit, vegetables, tubers, legumes, sweets, and beverages) recommended by the guidelines were based on the ones defined by Batlle-Bayer et al. [4]. When no explicit indication of which food products were considered within the recommended food category, the …	Tur-Marí, J.; Serra-Alias, M.; Ngo-de la Cruz, J.; Vidal-Ibañez, M. Una Alimentación Sana Para Todos. Available online: http://www.aecosan.msssi.gob.es/AECOSAN/docs/documentos/nutricion/alimentacion_ sana_para_todos.pdf (accessed on 12 September 2020).	MED diet	Dietary pattern archetype	The diet followed the Mediterranean diet pyramid (MED)	To define these alternative diets, the weight serving of the food categories (i.e., red and white meat, processed meat, dairy products, eggs, fruit, vegetables, tubers, legumes, sweets, and beverages) recommended by the guidelines were based on the ones defined by Batlle-Bayer et al. [4]. When no explicit indication of which food products were considered within the recommended food category, the …	Bach-Faig, A.; Berry, E.M.; Lairon, D.; Reguant, J.; Trichopoulou, A.; Dernini, S.; Medina, F.X.; Battino, M.; Belahsen, R.; Miranda, G.; et al. Mediterranean diet pyramid today. Science and cultural updates. Public Health Nutr. 2011, 14, 2274–2284.	OLV diet	Dietary pattern archetype	The diet followed taking into account ovo-lacto-vegetarian (OLV recommendations from the Spanish Vegetarian Union	To define these alternative diets, the weight serving of the food categories (i.e., red and white meat, processed meat, dairy products, eggs, fruit, vegetables, tubers, legumes, sweets, and beverages) recommended by the guidelines were based on the ones defined by Batlle-Bayer et al. [4]. When no explicit indication of which food products were considered within the recommended food category, the …		VEG diet	Dietary pattern archetype	The diet based on the recommendations for a vegan diet (VEG) provided by the Spanish Vegetarian Union	To define these alternative diets, the weight serving of the food categories (i.e., red and white meat, processed meat, dairy products, eggs, fruit, vegetables, tubers, legumes, sweets, and beverages) recommended by the guidelines were based on the ones defined by Batlle-Bayer et al. [4]. When no explicit indication of which food products were considered within the recommended food category, the …		PLH diet	Dietary pattern archetype	The diet followed taking into consideration the Planetary Health (PLH) diet proposed by the EAT-Lancet Commission	To define these alternative diets, the weight serving of the food categories (i.e., red and white meat, processed meat, dairy products, eggs, fruit, vegetables, tubers, legumes, sweets, and beverages) recommended by the guidelines were based on the ones defined by Batlle-Bayer et al. [4]. When no explicit indication of which food products were considered within the recommended food category, the …	Willett, W.; Rockström, J.; Loken, B.; Springmann, M.; Lang, T.; Vermeulen, S.; Garnett, T.; Tilman, D.; Declerck, F.; Wood, A.; et al. Food in the Anthropocene: The EAT–Lancet Commission on healthy diets from sustainable food systems. Lancet 2019, 393, 447–492.	CC-opt diet	Statistically estimated or simulated diets	Optimized CC diet	For each pre-defined diet, an optimal diet was identified by applying a multi-objective optimization.		NDG-opt diet	Statistically estimated or simulated diets	Optimized NDG diet	For each pre-defined diet, an optimal diet was identified by applying a multi-objective optimization.		MED-opt diet	Statistically estimated or simulated diets	Optimized MED diet	For each pre-defined diet, an optimal diet was identified by applying a multi-objective optimization.
117	3	Allan	0	0	2	Diet following the Healthy Eating Guidelines [Scenario 1: Reduction in demand for meat and food (i.e., the unspent income is saved)]	Dietary pattern archetype	Modeled dietary change: a 38.8% reduction in calories from red meat and a 2.7% reduction in calories from other foods and drinks. In Scenario 1 household expenditure on food and drink is reduced as described above and nothing else changes (i.e. the unspent income is saved). Accordingly, this scenario is associated with a reduction in total household expenditure.		We use the healthy eating guidelines described in Springmann et al. (2016), which approximate to a 38.8% reduction in calories from red meat and a 2.7% reduction in calories from other foods and drinks. Springmann, M., Godfray, H.C.J., Rayner, M., Scarborough, P., 2016. Analysis and valuation of the health and climate change co- benefits of dietary change. Proc. Natl. Acad. Sci. 113, 4146–4151.	Diet following the Healthy Eating Guidelines [Scenario 2: Reduction in demand for meat and food and Increase in demand for discretionary items (i.e., the reduction in food and drink expenditure being accompanied by an increase in expenditure across all other (non-food19) discretionary goods)]	Dietary pattern archetype	Modeled dietary change: a 38.8% reduction in calories from red meat and a 2.7% reduction in calories from other foods and drinks. Scenario 2 assumes that household expenditure in total is unaltered, with the reduction in food and drink expenditure being accompanied by an increase in expenditure across all other (non-food19) discretionary goods (in proportion to current households’ expenditure on …		We use the healthy eating guidelines described in Springmann et al. (2016), which approximate to a 38.8% reduction in calories from red meat and a 2.7% reduction in calories from other foods and drinks. Springmann, M., Godfray, H.C.J., Rayner, M., Scarborough, P., 2016. Analysis and valuation of the health and climate change co- benefits of dietary change. Proc. Natl. Acad. Sci. 113, 4146–4151.
107	4	Bozeman	0	0	1	Food consumption of vegetables, fruits, protein food, dairy, and grains	Observed or approximated diets	A large group of basic food items were identified and aggregated to represent the expanse of food commodities consumed in the United States. These 24 basic food items were selected by first compiling a list of basic foods, meaning that they were not a derivative of other foods (USEPA FCID, 2018).	Food consumption of 5 food groups (24 food items): vegetables (broccoli, green beans, lettuce, tomatoes, potatoes), fruits (apples, oranges, cherries, strawberries, grapes, blueberries), protein food (soy beans, beef, eggs, pork, poultry, almonds, walnuts, tilapia), dairy (milk), and grains (rice, maize, wheat)	United States Environmental Protection Agency—Food Commodity Intake Database (USEPA FCID). (2018). What We Eat in America. Available at: http://fcid.foodrisk.org/ percentiles
124	5	Briggs	0	0	4	Food tax scenario A	Statistically estimated or simulated diets	Changes to food/drink consumed following tax Scenario A: GHGEs tax of £2.86/tCO2e/100 g product on all products with emissions greater than the mean across all food groups (0.36 kgCO2e/100 g)	Baseline consumption data are taken from the Living Costs and Food Survey (LCF), 2011 [37]. This is a representative purchasing survey of 256 food categories using two-week food expenditure diaries of 5,531 households. In summary, GHG emissions data are taken from Audsley et al. who assembled a near complete list of emissions per kg of food product consumed in the UK, but produced in three geogra…	Tax rates are based on Moran et al.’s agriculture marginal abate cost curve (MACC) produced for the UK Government’s Department for Environment, Food, and Rural Affairs (Defra) [32]. [32] Moran D, MacLeod M, Wall E, Eory V, Pajot G, Matthews R, et al. UK Marginal Abatement Cost Curves for the Agriculture and Land Use, Land-Use Change and Forestry Sectors out to 2022, with Qualitative Analysis of O…	Food tax scenario B	Statistically estimated or simulated diets	Changes to food/drink consumed following tax Scenario B: As with scenario A but with subsidies on foods with emissions lower than 0.36 kgCO2e/100 g such that the effect is revenue neutral	Baseline consumption data are taken from the Living Costs and Food Survey (LCF), 2011 [37]. This is a representative purchasing survey of 256 food categories using two-week food expenditure diaries of 5,531 households. In summary, GHG emissions data are taken from Audsley et al. who assembled a near complete list of emissions per kg of food product consumed in the UK, but produced in three geogra…	Tax rates are based on Moran et al.’s agriculture marginal abate cost curve (MACC) produced for the UK Government’s Department for Environment, Food, and Rural Affairs (Defra) [32]. [32] Moran D, MacLeod M, Wall E, Eory V, Pajot G, Matthews R, et al. UK Marginal Abatement Cost Curves for the Agriculture and Land Use, Land-Use Change and Forestry Sectors out to 2022, with Qualitative Analysis of O…	Food tax scenario C	Statistically estimated or simulated diets	Changes to food/drink consumed following tax Scenario C: As with scenario A but with a 20 % sales tax on SSBs	Baseline consumption data are taken from the Living Costs and Food Survey (LCF), 2011 [37]. This is a representative purchasing survey of 256 food categories using two-week food expenditure diaries of 5,531 households. In summary, GHG emissions data are taken from Audsley et al. who assembled a near complete list of emissions per kg of food product consumed in the UK, but produced in three geogra…	Tax rates are based on Moran et al.’s agriculture marginal abate cost curve (MACC) produced for the UK Government’s Department for Environment, Food, and Rural Affairs (Defra) [32]. [32] Moran D, MacLeod M, Wall E, Eory V, Pajot G, Matthews R, et al. UK Marginal Abatement Cost Curves for the Agriculture and Land Use, Land-Use Change and Forestry Sectors out to 2022, with Qualitative Analysis of O…	Food tax scenario D	Statistically estimated or simulated diets	Changes to food/drink consumed following tax Scenario D: As with scenario B but with a 20 % sales tax on SSBs	Baseline consumption data are taken from the Living Costs and Food Survey (LCF), 2011 [37]. This is a representative purchasing survey of 256 food categories using two-week food expenditure diaries of 5,531 households. In summary, GHG emissions data are taken from Audsley et al. who assembled a near complete list of emissions per kg of food product consumed in the UK, but produced in three geogra…	Tax rates are based on Moran et al.’s agriculture marginal abate cost curve (MACC) produced for the UK Government’s Department for Environment, Food, and Rural Affairs (Defra) [32]. [32] Moran D, MacLeod M, Wall E, Eory V, Pajot G, Matthews R, et al. UK Marginal Abatement Cost Curves for the Agriculture and Land Use, Land-Use Change and Forestry Sectors out to 2022, with Qualitative Analysis of O…
125	6	Broeks	1	0	4	Current consumption	Observed or approximated diets	Current food consumption of three food groups: meat (red meat, processed meat, and poultry), fruits, and vegetables	Current food consumption in the Netherlands was obtained from the Dutch National Food Consumption Survey (DNFCS) 2012–2014 [28]. Food intake data from a representative sample of the population living in the Netherlands was collected between 2012 and 2014 on 2 non-consecutive days using 24 h dietary recalls. Only the consumption data for meat (red meat, processed meat, and poultry) and F&V were us…	Van Rossum CTM, Buurma-Rethans EJM, Vennemann FBC, Beukers M, Brants HAM, EJd B, et al. The diet of the Dutch; results of the first 2 year of the Dutch National Food Consumption Survey 2012–2014. Bilthoven: Rijksinstituut voor Volksgezondheid en Milieu (RIVM); 2016. Report No.: 2016-0082.	Modelled food consumption (Scenario 1)	Statistically estimated or simulated diets	Modelled food consumption of three food groups: meat (red meat, processed meat, and poultry), fruits, and vegetables, following a 15% price increase of meat at the consumer level			Modelled food consumption (Scenario 2)	Statistically estimated or simulated diets	Modelled food consumption of three food groups: meat (red meat, processed meat, and poultry), fruits, and vegetables, following a 30% price increase of meat at the consumer level			Modelled food consumption (Scenario 3)	Statistically estimated or simulated diets	Modelled food consumption of three food groups: meat (red meat, processed meat, and poultry), fruits, and vegetables, following a 10% price decrease of F&V at the consumer level
126	7	Cambeses-Franco	0	0	3	Southern version of New Nordic Diet (SNND)	Dietary pattern archetype	New version of the New Nordic Diet (NND) designed for Southern Europe	The average daily quantification of the most distinct Nordic identity dietary components detailed by Mithril et al. (2013) was consulted to establish the composition of the SNND. Daily-recommended intake per food category for the SNND: -Vegetables: 426.0 g/person/day -Fruits: 350.0 g/person/day -Pulses: 30.0 g/person/day -Seaweed: 5.0 g/person/day -Nuts: 30.0 g/person/day -Starch based products: …	The Consumption, Commercialization and Food Distribution: Household Consumption Database Program (MAPA, 2019)	Mediterranean Diet (MD)	Dietary pattern archetype	See (González-García, 2020) for description	See (González-García, 2020) for construction	Gonz´alez-García, S., Green, R.F., Scheelbeek, P.F., Harris, F., Dangour, A.D., 2020. Dietary recommendations in Spain –affordability and environmental sustainability? J. Clean. Prod. 254, 120125. https://doi.org/10.1016/j.jclepro.2020.120125.	Southern European Atlantic Diet (SEAD)	Dietary pattern archetype	See (González-García, 2020) for description	See (González-García, 2020) for construction	Gonz´alez-García, S., Green, R.F., Scheelbeek, P.F., Harris, F., Dangour, A.D., 2020. Dietary recommendations in Spain –affordability and environmental sustainability? J. Clean. Prod. 254, 120125. https://doi.org/10.1016/j.jclepro.2020.120125.
127	8	Cambeses-Franco	0	0	4	Paleo diet	Dietary pattern archetype	Contemporary Paleo diet, based on literature of representative diet	The composition of the contemporary Paleo diet was established considering the relative contribution of each food category to the total energy intake. The apportionment of daily energy was made considering an approximately energy weighting of 15% for vegetables, fruits and nuts and 27.5% for fish and meat food groups (Cordain, 2002). The following foodstuffs were limited: eggs (≤2 eggs per day), …	Cordain, L., 2002. The nutritional characteristics of a contemporary diet based upon Paleo_x0002_lithic food groups. J. Am Neutraceutical Assoc 5, 15–24	Mediterranean Diet (MD)	Dietary pattern archetype	See (González-García, 2020) for description	See (González-García, 2020) for construction	Gonz´alez-García, S., Green, R.F., Scheelbeek, P.F., Harris, F., Dangour, A.D., 2020. Dietary recommendations in Spain –affordability and environmental sustainability? J. Clean. Prod. 254, 120125. https://doi.org/10.1016/j.jclepro.2020.120125.	Southern European Atlantic Diet (SEAD)	Dietary pattern archetype	See (González-García, 2020) for description	See (González-García, 2020) for construction	Gonz´alez-García, S., Green, R.F., Scheelbeek, P.F., Harris, F., Dangour, A.D., 2020. Dietary recommendations in Spain –affordability and environmental sustainability? J. Clean. Prod. 254, 120125. https://doi.org/10.1016/j.jclepro.2020.120125.	Spanish Dietary Guidelines (NAOS)	Dietary pattern archetype	See (González-García, 2020) for description	See (González-García, 2020) for construction	Gonz´alez-García, S., Green, R.F., Scheelbeek, P.F., Harris, F., Dangour, A.D., 2020. Dietary recommendations in Spain –affordability and environmental sustainability? J. Clean. Prod. 254, 120125. https://doi.org/10.1016/j.jclepro.2020.120125.
129	9	Chaudhury	1	0	36	Current diet	Observed or approximated diets	Current diet consumed in each Indian state (total of 35)	Based on current dietary intake data. We use the National Sample Survey of Consumption Expenditure in India (NSS Round 68, 2011–12) as the basis for assessing dietary intake. Provided average state-specific daily intake of each of the 111 food items (in g capita-1 day-1)	National Sample Survey of Consumption Expenditure in India (NSS Round 68, 2011–12)	Optimized diet (Andaman...Nicobar.Islands)	Statistically estimated or simulated diets	Optimized diet for specific region	We follow the optimization routine presented by Chaudhary and Krishna, 2019 For each of 35 states and union territories (states hereafter), and urban and rural households, we use a non-linear optimization algorithm that minimizes the deviation from current diet, while meeting all constraints (Table 1) and calculate the optimized amounts of 111 food items. Constraints: nutritional constraints, env…	Chaudhary and Krishna, 2019; Springmann et al., 2018	Optimized diet (Andhra.Pradesh)	Statistically estimated or simulated diets	Optimized diet for specific region	We follow the optimization routine presented by Chaudhary and Krishna, 2019 For each of 35 states and union territories (states hereafter), and urban and rural households, we use a non-linear optimization algorithm that minimizes the deviation from current diet, while meeting all constraints (Table 1) and calculate the optimized amounts of 111 food items. Constraints: nutritional constraints, env…	Chaudhary and Krishna, 2019; Springmann et al., 2018	Optimized diet (Arunachal.Pradesh)	Statistically estimated or simulated diets	Optimized diet for specific region	We follow the optimization routine presented by Chaudhary and Krishna, 2019 For each of 35 states and union territories (states hereafter), and urban and rural households, we use a non-linear optimization algorithm that minimizes the deviation from current diet, while meeting all constraints (Table 1) and calculate the optimized amounts of 111 food items. Constraints: nutritional constraints, env…	Chaudhary and Krishna, 2019; Springmann et al., 2018	Optimized diet (Assam)	Statistically estimated or simulated diets	Optimized diet for specific region	We follow the optimization routine presented by Chaudhary and Krishna, 2019 For each of 35 states and union territories (states hereafter), and urban and rural households, we use a non-linear optimization algorithm that minimizes the deviation from current diet, while meeting all constraints (Table 1) and calculate the optimized amounts of 111 food items. Constraints: nutritional constraints, env…	Chaudhary and Krishna, 2019; Springmann et al., 2018	Optimized diet (Bihar)	Statistically estimated or simulated diets	Optimized diet for specific region	We follow the optimization routine presented by Chaudhary and Krishna, 2019 For each of 35 states and union territories (states hereafter), and urban and rural households, we use a non-linear optimization algorithm that minimizes the deviation from current diet, while meeting all constraints (Table 1) and calculate the optimized amounts of 111 food items. Constraints: nutritional constraints, env…	Chaudhary and Krishna, 2019; Springmann et al., 2018	Optimized diet (Chandigarh)	Statistically estimated or simulated diets	Optimized diet for specific region	We follow the optimization routine presented by Chaudhary and Krishna, 2019 For each of 35 states and union territories (states hereafter), and urban and rural households, we use a non-linear optimization algorithm that minimizes the deviation from current diet, while meeting all constraints (Table 1) and calculate the optimized amounts of 111 food items. Constraints: nutritional constraints, env…	Chaudhary and Krishna, 2019; Springmann et al., 2018	Optimized diet (Chhattisgarh)	Statistically estimated or simulated diets	Optimized diet for specific region	We follow the optimization routine presented by Chaudhary and Krishna, 2019 For each of 35 states and union territories (states hereafter), and urban and rural households, we use a non-linear optimization algorithm that minimizes the deviation from current diet, while meeting all constraints (Table 1) and calculate the optimized amounts of 111 food items. Constraints: nutritional constraints, env…	Chaudhary and Krishna, 2019; Springmann et al., 2018	Optimized diet (Dadra...Nagar.Haveli)	Statistically estimated or simulated diets	Optimized diet for specific region	We follow the optimization routine presented by Chaudhary and Krishna, 2019 For each of 35 states and union territories (states hereafter), and urban and rural households, we use a non-linear optimization algorithm that minimizes the deviation from current diet, while meeting all constraints (Table 1) and calculate the optimized amounts of 111 food items. Constraints: nutritional constraints, env…
130	10	Chen	1	1	10	Current Swiss diet (REF)	Observed or approximated diets	2011 Swiss consumption of 82 food items	Total intake of 82 food items (g per capita per day) in the following food categories: fruits, vegetables, legumes, nuts and seeds, cereals, meat products, fish and seafood, eggs, dairy products, vegetable oils, roots and tubers, others.	Food and Agriculture Organization of the United Nations (FAO) food balance sheet [33]	Healthy Global Diet (HGD)	Dietary pattern archetype	The implementation of global dietary guidelines on healthy eating and that people consume just enough calories to maintain a healthy body weight are assumed.	Healthy global diets (HGD) were constructed according to a description provided in another study [9]: Springmann, M.; Godfray, H.C.J.; Rayner, M.; Scarborough, P. Analysis and valuation of the health and climate change cobenefits of dietary change. Proc. Natl. Acad. Sci. USA 2016, 113, 4146–4151.	Springmann, M.; Godfray, H.C.J.; Rayner, M.; Scarborough, P. Analysis and valuation of the health and climate change cobenefits of dietary change. Proc. Natl. Acad. Sci. USA 2016, 113, 4146–4151.	Food greenhouse gas tax diet (TAX)	Statistically estimated or simulated diets	An alternative diet as a consequence of levying a greenhouse gas (GHG) tax on food products.	Calculated by combining the data on current food consumption (from FAO), with their GHG characterization factors (e.g., gCO2eq per g of beef; from Springmann et al. [20]), and the price and expenditure elasticities (from Tiffin et al. [36]) along with a food greenhouse gas tax of 96 Swiss Franc per tCO2-eq (~96.36 US $) adopted from guidelines presented by the Swiss Federal Office for Environment.	Springmann, M.; Sacks, G.; Ananthapavan, J.; Scarborough, P. Carbon pricing of food in Australia: An analysis of the health, environmental and public finance impacts. Aust. N. Z. J. Public Health 2018, 42, 523–529.; Swiss Federal Office for Environment; Tiffin, R.; Balcombe, K.; Salois, M.; Kehlbacher, A. Estimating Food and Drink Elasticities. Available online: https://www.gov.uk/government/uplo…	Vegan diet (VGN)	Dietary pattern archetype	Vegan dietary scenario	The amount of 82 food items under the rest of the seven alternative dietary scenarios were calculated based on the ratio of their amounts in current and alternative diets available from Eggenberger et al. [38].	Eggenberger, S.; Jungbluth, N.; Keller, R. Environmental impacts of scenarios for food provision in Switzerland. In Proceedings of the The 10th International Conference on Life Cycle Assessment of Food (LCA Food), Dublin, Ireland, 19–21 October 2016	Lacto-ovo Vegetarian diet (VGT)	Dietary pattern archetype	Lacto-ovo vegetarian dietary scenario	The amount of 82 food items under the rest of the seven alternative dietary scenarios were calculated based on the ratio of their amounts in current and alternative diets available from Eggenberger et al. [38].	Eggenberger, S.; Jungbluth, N.; Keller, R. Environmental impacts of scenarios for food provision in Switzerland. In Proceedings of the The 10th International Conference on Life Cycle Assessment of Food (LCA Food), Dublin, Ireland, 19–21 October 2016	Lacto-ovo Pescatarian diet (PST)	Dietary pattern archetype	Lacto-ovo Pescatarian dietary scenario	The amount of 82 food items under the rest of the seven alternative dietary scenarios were calculated based on the ratio of their amounts in current and alternative diets available from Eggenberger et al. [38].	Eggenberger, S.; Jungbluth, N.; Keller, R. Environmental impacts of scenarios for food provision in Switzerland. In Proceedings of the The 10th International Conference on Life Cycle Assessment of Food (LCA Food), Dublin, Ireland, 19–21 October 2016	Flexitarian diet (FXT)	Dietary pattern archetype	Flexitarian dietary scenario	The amount of 82 food items under the rest of the seven alternative dietary scenarios were calculated based on the ratio of their amounts in current and alternative diets available from Eggenberger et al. [38].	Eggenberger, S.; Jungbluth, N.; Keller, R. Environmental impacts of scenarios for food provision in Switzerland. In Proceedings of the The 10th International Conference on Life Cycle Assessment of Food (LCA Food), Dublin, Ireland, 19–21 October 2016	Protein-oriented diet (PTO)	Dietary pattern archetype	Protein-oriented dietary scenario	The amount of 82 food items under the rest of the seven alternative dietary scenarios were calculated based on the ratio of their amounts in current and alternative diets available from Eggenberger et al. [38].	Eggenberger, S.; Jungbluth, N.; Keller, R. Environmental impacts of scenarios for food provision in Switzerland. In Proceedings of the The 10th International Conference on Life Cycle Assessment of Food (LCA Food), Dublin, Ireland, 19–21 October 2016	Meat-oriented diet (MTO)	Dietary pattern archetype	Meat-oriented dietary scenario	The amount of 82 food items under the rest of the seven alternative dietary scenarios were calculated based on the ratio of their amounts in current and alternative diets available from Eggenberger et al. [38].
108	11	Clark	0	0	1	Food consumption of for 15 food groups	Dietary pattern archetype	We first analyzed the impact on adult health of consuming an additional serving of food per day (1 serving more than the cohort average) for 15 food groups.	15 different food groups: chicken, dairy, eggs, fish, fruits, legumes, nuts, olive oil, potatoes, processed red meat, refined grain cereals, sugar-sweetened beverages (SSBs), unprocessed red meat, vegetables, and whole grain cereals	[Author's own calculations] The serving sizes used in this analysis are 225 g for sugar-sweetened beverages; 200 g for dairy; 150 g for potatoes; 100 g for chicken, red meat, fish, fruits, and vegetables; 50 g for processed red meat, eggs, and legumes; 30 g for refined grains and whole grain cereals; 28 g for nuts; and 10 g for olive oil.
134	12	de Gavelle	1	0	3	French food consumption	Observed or approximated diets	Food intake of French adults	Food intakes were calculated from 7-day food records. The nutritional composition of the foods involved has already been described in detail (de Gavelle et al. 2018).	Second Individual and National Study on Food Consumption (INCA2) of the French population conducted in 2006–2007	SN scenario (diet scenario 1)	Statistically estimated or simulated diets	Scenario with no constraint	Under the first scenario (SN, standing for scenario with no constraint), individuals could have paired modifications between two protein foods that they were already consuming. Moreover, they could reduce the portion size of a protein food consumed, while introducing a portion of food not consumed in the observed diet but consumed by > 10% of individuals with a similar pattern of protein food int…	de Gavelle E, Huneau J-F, Fouillet H, Mariotti F (2019) The initial dietary pattern should be considered when changing protein food portion sizes to increase nutrient adequacy in French adults. J Nutr 149:488–496. https://doi.org/10.1093/jn/nxy275	SP scenario (diet scenario 2)	Statistically estimated or simulated diets	Scenario constrained by an increase in the plant:animal protein ratio	Under the second scenario (SP, for constrained by an increase in the plant:animal protein ratio), the same modifications were permitted but the percentage of plant protein (among total protein) in the diet of each individual had to increase at each iteration of the stepwise models, i.e., the modification was constrained by an increase in plant:animal protein. Therefore, the percentage of animal p…	de Gavelle E, Huneau J-F, Fouillet H, Mariotti F (2019) The initial dietary pattern should be considered when changing protein food portion sizes to increase nutrient adequacy in French adults. J Nutr 149:488–496. https://doi.org/10.1093/jn/nxy275
135	13	Donati	1	0	4	Current Diet (CD)	Observed or approximated diets	Dietary intake of young adults (grams per person per week)	Their diet was monitored with 7-day weighed dietary records (Dall'Asta et al., 2012). Participants were asked to weigh all food and drinks consumed and to use standard household measures (e.g. table spoon, tea spoon, cup) to estimate the amount where weighing was not possible. Food items included in dietary records were used to create a nutritional database, linked to the food code of the Europea…	European Institute of Oncology (EIO) database (Gnagnarella, Salvini, & Parpinel, 2008).	Minimum Cost Diet (MCD)	Statistically estimated or simulated diets	Diet with minimum cost (optimized)	Linear programming model		Environmentally Sustainable Diet (ESD)	Statistically estimated or simulated diets	Diet with minimum environmental impact (optimized)	Linear programming model		Sustainable Diet (SD)	Statistically estimated or simulated diets	Diet that minimizes both consumer expenditure and environmental impact	Linear programming model
136	14	Drew	1	1	11	Typical New Zealand diet	Observed or approximated diets	Daily food intake in New Zealand	Food intake data used within this study, covering 346 individual food groups, were acquired directly from theresearch group responsible for conducting the New Zealand Adult Nutrition Survey [University of Otago’s Life in New Zealand Research Group; T.Blakely (personal communication)]. The New Zealand Adult Nutrition Survey (NZANS) was a multiple-pass, 24-h diet recall survey of 4,721 New Zealande…	The New Zeland Adult Nutrition Survey (NZANS), 2011	New Zeland Dietary Guidelines (DG-1)	Dietary pattern archetype	Shifts current consumption with minimum necessary change to meet the New Zealand Ministry of Health’s (NZMOH) Eating and Activity Guidelines for New Zealand Adults (NZDGs).	This involved increasing intake of the vegetables (by 170%); fruits (245%); legumes, nuts, and seeds (145%); whole grains (320%); fish and other seafood (145%); and milk and products categories (170%) while significantly reducing intake of highly processed foods (by 75%); drinks and foods with added sugar (by 90%); processed meats (by 72%), and refined grains (by 50%), according to NZDG daily ser…	New Zeland Dietary Guidelines recommendations (McIntyre and Dutton, 2015)	Once weekly plant-based meal (DG2)	Statistically estimated or simulated diets	Meeting NZDGs (DG1) plus one serving from the NZDG meat, seafood, and egg category replaced once weekly with two servings from the NZDG legumes, nuts, and seeds category in accordance with NZDG guidance on consuming at least one serving of meat, seafood, or eggs or two servings of legumes, nuts, and seeds per day.			Beef and lamb replaced with poultry and pork (DG3)	Statistically estimated or simulated diets	Meeting NZDGs (DG1)plus: a) remaining processed meat reduced to zero with servings redistributed proportionally among other discretionary categories (i.e., foods with added sugar and highly processed foods) and b) red meat (beef and lamb)replaced, in terms of energy (kJ), with poultry and pork.			Meat exchanged for seafood, eggs, legumes, nuts, seeds: pescatarian (DG4)	Dietary pattern archetype	Meeting NZDGs (DG1) plus: a) remaining processed meat reduced to zero with servings redistributed proportionally among other discretionary categories (i.e., foods with added sugar and highly processed foods) and b) meat (lamb, beef, chicken, pork, other meat)replaced, in terms of energy (kJ),with other forms of nondairy protein (eggs, fish, legumes, nuts, and seeds)according to baseline consumpti…			Once daily plant-based meal (DG5)	Statistically estimated or simulated diets	Meeting NZDGs (DG1) plus one serving from the NZDG meat, seafood, and egg category replaced once daily with two servings from the NZDG legumes, nuts, and seeds category in accordance with NZDG guidance on consuming at least one serving of meat, seafood, or eggs or two servings of legumes, nuts, and seeds per day.			Meat and seafood exchanged for eggs, legumes, nuts, seeds: lacto-ovo vegetarian (DG6)	Dietary pattern archetype	Meeting NZDGs (DG1) plus: a) remaining processed meat reduced to zero with servings redistributed proportionally among other discretionary categories (i.e., foods with added sugar and highly processed foods) and b) meat and seafood replaced, in terms of energy(kJ), with other forms of non-dairy protein (eggs, legumes, nuts, and seeds), according to baseline consumption.			Beef and lamb replaced with legumes, nuts, and seeds (DG7)	Statistically estimated or simulated diets	Meeting NZDGs (DG1) plus: a) remaining processed meat reduced to zero with servings redistributed proportionally among other discretionary categories (i.e., foods with added sugar and highly processed foods) and b) red meat (beef and lamb) replaced, in terms of energy (kJ), with legumes, nuts, and seeds.			Meat, seafood, eggs exchanged for legumes, nuts, seeds: lacto-vegetarian (DG8)	Dietary pattern archetype	Meeting NZDGs (DG1) plus: a) remaining processed meat reduced to zero with servings redistributed proportionally among other discretionary categories (i.e., foods with added sugar and highly processed foods)and b) meat, seafood, and eggs replaced, in terms of energy (kJ), with other legumes, nuts, and seeds, according to baseline consumption.
137	15	Eini-Zinab	1	0	6	Usual consumption	Observed or approximated diets	Current consumption in Iran	Households income and Expenditure Survey data related to last three years used. All private and institutional households in urban and rural areas of the country are the target population of HIES. Used to develop food consumption/dietary patterns in Iran.	Households Income and Expenditure Survey 2016-2018 of Iran	Diet with maximum NRF	Statistically estimated or simulated diets	Diet with maximum Nutrient Rich Food (NRF) index (optimized)	LP and GL techniques were used to optimise the sustainable food basket in the present study.		Diet with minimum cost	Statistically estimated or simulated diets	Diet with minimum cost (optimized)	LP and GL techniques were used to optimise the sustainable food basket in the present study.	Households Income and Expenditure Survey 2016-2018 of Iran	Diet with the minimum water footprint	Statistically estimated or simulated diets	Diet with the minimum water footprint (optimized)	LP and GL techniques were used to optimise the sustainable food basket in the present study.		Diet with the minimum carbon footprint	Statistically estimated or simulated diets	Diet with the minimum carbon footprint (optimized)	LP and GL techniques were used to optimise the sustainable food basket in the present study.	We used a global database for carbon dioxide emissions of each food item from ‘BCFNDOUBLEPYRAMIDDATABASE’(35)	Optimal diet	Statistically estimated or simulated diets	Optimal diet taking into consideration all restrictions present in paper	LP and GL techniques were used to optimise the sustainable food basket in the present study.
142	16	Eustachio Colombo	1	0	5	Current diet	Observed or approximated diets	Nnationally representative dietary intake data for the UK population	Dietary data based on 18,006 food diaries from 4528 individuals participating in the UK National Diet and Nutrition Survey (2012/13–2016/17) constituted the baseline diet. These were aggregated to quanitfy the total national consumption (grams) and energy content (kcal) of 265 new compositionally distinct food groups. Based on a 4 day self-reported intake, rolling program of cross sectional surve…	UK National Diet and Nutrition Survey 2012/13-2016/17	F&V-ALL	Statistically estimated or simulated diets	The additional consumption required to achieve 5-a-day comes from all fruit and vegetable varieties (proportionate to their current consumption in the United Kingdom) and is sourced from the same countries as current patterns.	Linear programming was used to model the dietary modifica_x0002_tions proposed by each hypothetical pathway and to constrain the dietary energy content so that average energy content was equal to that in the observed diets. Additional fruit con_x0002_sumption replaced consumption of sweet snacks and additional vegetable consumption replaced consumption of meat (red, processed, and poultry) on a p…		VEG-ALL	Statistically estimated or simulated diets	The additional consumption required to achieve 5-a-day comes only from all vegetable varieties (pro_x0002_portionate to their current consumption in the United Kingdom) and is sourced from the same countries as current patterns.	Linear programming was used to model the dietary modifica_x0002_tions proposed by each hypothetical pathway and to constrain the dietary energy content so that average energy content was equal to that in the observed diets. Additional fruit con_x0002_sumption replaced consumption of sweet snacks and additional vegetable consumption replaced consumption of meat (red, processed, and poultry) on a p…		F&V-UK	Statistically estimated or simulated diets	The additional consumption required to achieve 5-a-day comes only from fruit and vegetable varieties that could plausibly be grown to a greater extent in the United Kingdom (i.e., “UK-capable crops”) (Supplemental Table 7), proportionate to their current consumption in the United Kingdom.	Linear programming was used to model the dietary modifica_x0002_tions proposed by each hypothetical pathway and to constrain the dietary energy content so that average energy content was equal to that in the observed diets. Additional fruit con_x0002_sumption replaced consumption of sweet snacks and additional vegetable consumption replaced consumption of meat (red, processed, and poultry) on a p…		VEG-UK	Statistically estimated or simulated diets	The additional consumption required to achieve 5-a-day comes only from vegetable varieties that could plausibly be grown to a greater extent in the United Kingdom (i.e., “UK-capable crops”) (Supplemental Table 7), proportionate to their current consumption in the United Kingdom.	Linear programming was used to model the dietary modifica_x0002_tions proposed by each hypothetical pathway and to constrain the dietary energy content so that average energy content was equal to that in the observed diets. Additional fruit con_x0002_sumption replaced consumption of sweet snacks and additional vegetable consumption replaced consumption of meat (red, processed, and poultry) on a p…
144	17	Frehner	0	0	1	Current consumption	Observed or approximated diets	Daily dietary intake of Swiss participants	A total of 2057 participants completed two 24 h dietary recalls, reporting all food items consumed within the last 24 h. Food items were entered as detailed as possible (e.g. tomatoes) and subsequently grouped to food categories (e.g. vegetables. The consumed amounts of each food product in the dietary recalls had to be transformed in order to be consistent with the reference units of the environ…	Chatelan, A., Beer-Borst, S., Randriamiharisoa, A., Pasquier, J., Blanco, J., Siegenthaler, S., Paccaud, F., Slimani, N., Nicolas, G., Camenzind-Frey, E., 2017. Major differences in diet across three linguistic regions of Switzerland: results from the first national nutrition survey menuCH. Nutrients 9 (11), 1163.
147	18	Fresán	0	0	3	Provegetarian (pVD) Diet	Diet scores or indices	The pVD captures a preference for plant origin foods instead of animal ones.	Adjusted for total energy intake, using the residual method separately for men and women. We also adjusted for the baseline consumption (g/day) of 12 food groups: 7 from plant origin (vegetables [including roasted potatoes and french fries]; fruits [including fruit in syrup or juice and dried fruits] and fruit juices; nuts; legumes; cereals [whole and refined]; plant origin oils; and bakery produ…	Seguí-Gómez et al., 2006 (SUN study); Pimento et al., 2015; Martínez-González et al., 2014	Mediterranean Diet (MeD)	Diet scores or indices	Measured adherence to Med diet based on index	The index proposed by Trichopoulou and colleagues26 was used to measure the adherence to the MeD. A score of 0 or 1 was given to each of these nine components of this index (vegetables, legumes, fruits and nuts, cereals, fish, meat and meat products, fatty dairy products, alcohol and fat intake [as the ratio of monounsaturated lipid to satu_x0002_rated lipid intake]), using the sex-specific media…	Seguí-Gómez et al., 2006 (SUN study); Trichopoulou et al., 2006	Western Diet Pattern (WDP)	Statistically estimated or simulated diets	Western dietary pattern	We used principal component analysis in order to establish a WDP in our cohort, because there is no specific a priori definition of the WDP. Food products were grouped into 30 categories, as described by Lopez et al. We excluded those food groups whose measure of sampling adequacy was lower than 0.65. The factor score for the diet was constructed by summing observed consumptions of the component …	Seguí-Gómez et al., 2006 (SUN study)
146	19	Fresán	1	0	5	Current diet	Observed or approximated diets	Daily food intake in Spain	Semi-quatitative 136 item FFQ was used to assess habitual diet. Daily food intake was calculated as the product of consumption frequency and portion size.	Seguimiento Universidad de Navarra (SUN project) - Spanish cohort 2019 (17,387 participants)	Diets with low environmental impact, according to greenhouse gas emission and resources use (Quartile 1)	Statistically estimated or simulated diets	Diets with low environmental impact, according to greenhouse gas emission and resources use (Quartile 1)	Participants were classified into quartiles according to GHG emission of their diet.		Diets with low environmental impact, according to greenhouse gas emission and resources use (Quartile 2)	Statistically estimated or simulated diets	Diets with low environmental impact, according to greenhouse gas emission and resources use (Quartile 2)	Participants were classified into quartiles according to GHG emission of their diet.		Diets with high environmental impact, according to greenhouse gas emission and resources use (Quartile 3)	Statistically estimated or simulated diets	Diets with high environmental impact, according to greenhouse gas emission and resources use (Quartile 3)	Participants were classified into quartiles according to GHG emission of their diet.		Diets with high environmental impact, according to greenhouse gas emission and resources use (Quartile 4)	Statistically estimated or simulated diets	Diets with high environmental impact, according to greenhouse gas emission and resources use (Quartile 4)	Participants were classified into quartiles according to GHG emission of their diet.
149	20	González-García	0	0	3	Mediterranean diet (MD)	Dietary pattern archetype	Mediterranean Diet: principally a plant-based diet, rich in fruits, vegetables and nuts and low in animal-based products, with olive oil as the main source of dietary fat	Follow the dietary reference intakes based on the frequency (daily, weekly or occasional) with which each food item or category must be consumed (see Table SM1.1 in Supplementary Material 1).	MDF. Mediterranean diet foundation. 2019. https://dietamediterranea.com/en/; Castañé and Antón, 2017; Sáez-Almendros et al., 2013	Southern European Atlantic diet (SEAD)	Dietary pattern archetype	Southern European Atlantic Diet: high consumption of vegetables, fruits and olive oil. SEAD is also characterised by high intake of starch-based products (mainly potatoes and bread) and fish and seafood as well as moderate consumption of dairy products and meat (mainly, beef and pork)	Follow the dietary reference intakes based on the frequency (daily, weekly or occasional) with which each food item or category must be consumed (see Table SM1.1 in Supplementary Material 1).	ADF. Atlantic Diet Foundation. 2019. https://www.fundaciondietatlantica.com/eng/index.php	Spanish dietary guidelines (NAOS)	Dietary pattern archetype	Dietary pattern following the Spanish dietary guidelines also known as Strategy for Nutrition, Physical Activity and Prevention of Obesity - NAOS in Spanish (NAOS diet): higher consumption frequencies some foodstuffs such as animal-based and starch-based products among others when compared to MD	Follow the dietary reference intakes based on the frequency (daily, weekly or occasional) with which each food item or category must be consumed (see Table SM1.1 in Supplementary Material 1).	SENC. Spanish society of community nutrition. 2019. http://www.nutricioncomunitaria.org/es/noticia/ guia-alimentacion-saludable-ap
152	21	Hallström	0	1	4	Standard American Diet (SAD)	Observed or approximated diets	Standard American Diet	Dietary intake levels are based on the USDA per capita loss-adjusted food availability data by weight for 2012	USDA ERS, 2014	Healthy Alternative Diet 1 (HAD-1)	Dietary pattern archetype	Healthy Alternative Diet 1	We adjusted SAD for foods which met four criteria. HAD-1 reflects the USDA dietary recommendations, the "USDA Food Pattern" with processed meat limited to 20% of total red meat. The meat removed in the HADs was replaced by increases in beans and peas, based on a framework developed by the USDA for replacing meat protein with plant-based protein.	USDA and HHS, 2010 (DGA)	Healthy Alternative Diet 2 (HAD-2)	Dietary pattern archetype	Healthy Alternative Diet 2	Red meat was further reduced to 25 g of cooked meat day−1 , and processed meat was eliminated. The meat removed in the HADs was replaced by increases in beans and peas, based on a framework developed by the USDA for replacing meat protein with plant-based protein.	USDA and HHS, 2010 (DGA)	Healthy Alternative Diet 3 (HAD-3)	Dietary pattern archetype	Healthy Alternative Diet 3	All red and processed meat was eliminated. The meat removed in the HADs was replaced by increases in beans and peas, based on a framework developed by the USDA for replacing meat protein with plant-based protein.	USDA and HHS, 2010 (DGA)
156	22	Hwalla	1	0	2	Reference diet (National consumption)	Observed or approximated diets	Usual food consumption pattern of Lebanese adults	Dietary intake was collected from participants using the 24- HR multiple pass food recall (MPR) 5-step approach, developed by the United States Department of Agriculture (USDA) (24), and analyzed using Nutritionist Pro software (version 5.1.0, 2014, FirstData Bank,Nutritionist Pro, Axxya Systems, San Bruno, CA, USA). For the current study, composite and mixed dishes were dissected into individual…	Lebanese National Consumption Data 2008/2009 - 2013 Lebanese Food Based Dietary Guideline	Optimized diet	Statistically estimated or simulated diets	Optimized diet for Lebanese adults	Optimized dietary patterns were calculated using the optimization model Optimeal which produced patterns most similar to the usual diet and simultaneously satisfying the three main sets of constraints: health, environmental footprints, and cost.
112	23	Irz	1	0	9	Average French diet	Observed or approximated diets	French dietary intake	The nutrient contents of the 22 food aggregates are calculated by combining the food composition database of the French dietary intake survey INCA2 and average adult intakes of the component foods of each aggregate drawn from INCA2 (which stands for “Étude Individuelle Nationale des Consommations Alimentaires 2006–7”), which are freely available from the open data platform of the French governmen…	To determine the initial consumption of foods and the economic parameters (elasticities), we use the source of data and results of the most recent available econometric analysis of food demand in France conducted by Allais et al. [29]. That study is based on data from a representative panel of French households (KANTAR Worldpanel over a five-year period from 1996 to 2001. The participating househ…	All meats -5%	Statistically estimated or simulated diets	Modeled dietary change: decrease consumption of all meats by 5%			Salty/Sweet fat products -5%	Statistically estimated or simulated diets	Modeled dietary change: reduce consumption of salty and sweet snacks by 5%			F&V +5%	Statistically estimated or simulated diets	Modeled dietary change: increase consumption of F&V by 5%			Fish & seafood +5%	Statistically estimated or simulated diets	Modeled dietary change: increase consumption of fish and seafood by 5%			Red meat -5%	Statistically estimated or simulated diets	Modeled dietary change: decrease consumption of red meat by 5%			Soft drinks -5%	Statistically estimated or simulated diets	Modeled dietary change: decrease consumption of soft drinks by 5%			Milk products +5%	Statistically estimated or simulated diets	Modeled dietary change: increase consumption of milk products by 5%			Butter, cream & cheese -5%	Statistically estimated or simulated diets	Modeled dietary change: decrease consumption of butter, cream, & cheese products by 5%
157	24	Irz	0	0	5	F&V +5%	Statistically estimated or simulated diets	Dietary scenario: fruit and vegetable consumption increases by 5%	Modeled diet using simulation. Based on consumption data for Finland, France, and Denmark. Modifications were made to currently consumed diets based on the identified simulations.	Finland-2012 Household Budget Survey France-KANTAR World Panel Denmark-National Dietary Survey 2011-2013 (Pedersen et al., 2015)	Red Meat -5%	Statistically estimated or simulated diets	Dietary scenario: ruminant (red meat) consumption decreases by 5%	Modeled diet using simulation. Based on consumption data for Finland, France, and Denmark. Modifications were made to currently consumed diets based on the identified simulations.	Finland-2012 Household Budget Survey France-KANTAR World Panel Denmark-National Dietary Survey 2011-2013 (Pedersen et al., 2015)	All Meat -5%	Statistically estimated or simulated diets	Dietary scenario: all meat consumption decreases by 5%	Modeled diet using simulation. Based on consumption data for Finland, France, and Denmark. Modifications were made to currently consumed diets based on the identified simulations.	Finland-2012 Household Budget Survey France-KANTAR World Panel Denmark-National Dietary Survey 2011-2013 (Pedersen et al., 2015)	All Animal Products -5%	Statistically estimated or simulated diets	Dietary scenario: all animal products consumption decreases by 5%	Modeled diet using simulation. Based on consumption data for Finland, France, and Denmark. Modifications were made to currently consumed diets based on the identified simulations.	Finland-2012 Household Budget Survey France-KANTAR World Panel Denmark-National Dietary Survey 2011-2013 (Pedersen et al., 2015)	CO2e -5%	Statistically estimated or simulated diets	Dietary scenario: constrained GHGE emissions from whole diet by 5%, measured in CO2e	Modeled diet using simulation. Based on consumption data for Finland, France, and Denmark. Modifications were made to currently consumed diets based on the identified simulations.	Finland-2012 Household Budget Survey France-KANTAR World Panel Denmark-National Dietary Survey 2011-2013 (Pedersen et al., 2015)
159	25	Jensen	0	1	2	Average Danish Diet (ADD)	Observed or approximated diets	Average diet for 4-75 year olds in Denmark	Based on The Consumer Survey 2009-2011 from Statistics Denmark. Survey shows the size of annual ocnsumption expenditure and its distribution on 55 food and 11 beverage categories for differeing groupings of households, includng five household incomes classes. Expenditure data were translated into physical quantity data by dividing the respective cost items by average retail prices per kg.	Statistics Denmark, Statistikbanken. Available online: http://www.statistikbanken.dk (accessed on 10 May 2014).	New Nordic Diet (NND)	Dietary pattern archetype	Mithril et al., 2012: overall guidelines: gastronomic potential and nordic identity, health-relatively low meat intake and high intake of legumes, vegetables, fruit, whole grains, seafood, potatoes, nuts, herbs, etc; sustainability - use of locally grown foods to minimize transport of food stuffs, use of organic products, and foods sourced from te wild countryside, shift from meat to plant produc…	Rational consumers are assumed to adapt to NND in accordance with budget-restricted utility maximization. Developed a preference based diet that fulfilled NND prinicples, introduced constraints to the utility maximization problem: unchanged total energy intake, maximum limit to intake of some foods or nutrients, minimum limits to intake of some other foods or nutrients.	Maximization Equations, diet based on Mithril et al., 2012
160	26	Jomaa	1	0	4	National diet of Lebanese children (Reference Diet)	Observed or approximated diets	Nationally consumed diets for children in Lebanon	Data for the nationally consumed diets (reference diet) for children in the present study were based on the Lebanese Food and Nutrition Security Survey (L-FANUS), a cross sectional survey of Lebanese households with children aged 4–18 years conducted between December 2014 and November 2015. Data were gathered through face-to-face interviews with the mothers if the child was aged less than 10 year…	Lebanese Food and Nutrition Survey (L-FANUS) - Dec 2015-2015	Optimized diet for 4–8 Years	Statistically estimated or simulated diets	Optimized diet for Lebanese children (4–8 years old)	Optimized diets were derived using Optimeal, a software that produces similar patterns to the usual diet while considering nutrition constraints (energy, and macro/micronutrient needs), environmental footprints ((EFPs): water use, energy use, and greenhouse emissions), and cost. Three optimized diets were derived that meet the nutritional needs of children aged 4–8, 9–13, and 14–18 years, while c…		Optimized diet for 9–13 Years	Statistically estimated or simulated diets	Optimized diet for Lebanese children (9–13 years old)	Optimized diets were derived using Optimeal, a software that produces similar patterns to the usual diet while considering nutrition constraints (energy, and macro/micronutrient needs), environmental footprints ((EFPs): water use, energy use, and greenhouse emissions), and cost. Three optimized diets were derived that meet the nutritional needs of children aged 4–8, 9–13, and 14–18 years, while c…		Optimized diet for 14-18 Years	Statistically estimated or simulated diets	Optimized diet for Lebanese children (14–18 years old)	Optimized diets were derived using Optimeal, a software that produces similar patterns to the usual diet while considering nutrition constraints (energy, and macro/micronutrient needs), environmental footprints ((EFPs): water use, energy use, and greenhouse emissions), and cost. Three optimized diets were derived that meet the nutritional needs of children aged 4–8, 9–13, and 14–18 years, while c…
161	27	Kesse-Guyot	0	0	2	PNNS-GS1 (National dietary guidelines 2001)	Diet scores or indices	Compliance with the 2001 French food-based dietary guidelines	This score (theoretical range –∞ to 13.5) includes 12 components: eight refer to food meeting adequacy recommendations (fruit and vegetables; starchy foods; whole-grain products; dairy products; meat, eggs and fish; fish and seafood; vegetable fat; water versus soda) while four refer to moderation in consumption (added fat; salt; sweets; alcohol). Moreover, points are deducted for overconsumption…	French Dietary Guidelines 2001	PNNS-GS2 (National dietary guidelines 2017)	Diet scores or indices	Compliance with the 2017 French food-based dietary guidelines	PNNS-GS2 (theoretical range –∞ to 14.25) was developed based on the 2017 dietary guidelines and validated against sociodemographic and biological data18. Guidelines, components, scoring and weights of both scores are detailed in Supplementary Table 6. Penalties were also applied for overconsumption. Cut-offs and scorings were built based on a consensus of experts: 1 and 0 points were allocated fo…	French Dietary Guidelines 2017
165	28	Larrea-Gallegos	0	0	25	Optimized diet (of Peruvian average consumption)	Statistically estimated or simulated diets	Optimized diet of the average dietary consumption in Peru	Only 66 products were included in the model, representing over 95% by weight of the total basket. Excluded products included spices, with minimal caloric significance, as well as aggregated residual quantities of ‘‘other” staples or cereals. Moreover, the data used for modelling purposes included the food acquisition values for 24 cities exclu_x0002_sively, as shown in Table 1 for a selection of …	ENAPREF Survey, 2012; Vazquez-Rowe et al., 2017b; Peruvian Tables of Food Composition (MINSA, 2012); CENAN, 2019	Optimized diet (Abancay)	Statistically estimated or simulated diets	Optimized regional diet for the city of Abancay	A linear programming model was built in which the environmental, nutritional and economic information on a set of 25 dietary patterns in Peru were optimized in order to achieve the environmentally best-performing diet that complies with economic and nutritional standards.	ENAPREF Survey, 2012; Vazquez-Rowe et al., 2017b; Peruvian Tables of Food Composition (MINSA, 2012); CENAN, 2019	Optimized diet (Arequipa)	Statistically estimated or simulated diets	Optimized regional diet for the city of Arequipa	A linear programming model was built in which the environmental, nutritional and economic information on a set of 25 dietary patterns in Peru were optimized in order to achieve the environmentally best-performing diet that complies with economic and nutritional standards.	ENAPREF Survey, 2012; Vazquez-Rowe et al., 2017b; Peruvian Tables of Food Composition (MINSA, 2012); CENAN, 2019	Optimized diet (Ayacucho)	Statistically estimated or simulated diets	Optimized regional diet for the city of Ayacucho	A linear programming model was built in which the environmental, nutritional and economic information on a set of 25 dietary patterns in Peru were optimized in order to achieve the environmentally best-performing diet that complies with economic and nutritional standards.	ENAPREF Survey, 2012; Vazquez-Rowe et al., 2017b; Peruvian Tables of Food Composition (MINSA, 2012); CENAN, 2019	Optimized diet (Cajamarca)	Statistically estimated or simulated diets	Optimized regional diet for the city of Cajamarca	A linear programming model was built in which the environmental, nutritional and economic information on a set of 25 dietary patterns in Peru were optimized in order to achieve the environmentally best-performing diet that complies with economic and nutritional standards.	ENAPREF Survey, 2012; Vazquez-Rowe et al., 2017b; Peruvian Tables of Food Composition (MINSA, 2012); CENAN, 2019	Optimized diet (Cerro de Pasco)	Statistically estimated or simulated diets	Optimized regional diet for the city of Cerro de Pasco	A linear programming model was built in which the environmental, nutritional and economic information on a set of 25 dietary patterns in Peru were optimized in order to achieve the environmentally best-performing diet that complies with economic and nutritional standards.	ENAPREF Survey, 2012; Vazquez-Rowe et al., 2017b; Peruvian Tables of Food Composition (MINSA, 2012); CENAN, 2019	Optimized diet (Chachapoyas)	Statistically estimated or simulated diets	Optimized regional diet for the city of Chachapoyas	A linear programming model was built in which the environmental, nutritional and economic information on a set of 25 dietary patterns in Peru were optimized in order to achieve the environmentally best-performing diet that complies with economic and nutritional standards.	ENAPREF Survey, 2012; Vazquez-Rowe et al., 2017b; Peruvian Tables of Food Composition (MINSA, 2012); CENAN, 2019	Optimized diet (Chiclayo)	Statistically estimated or simulated diets	Optimized regional diet for the city of Chiclayo	A linear programming model was built in which the environmental, nutritional and economic information on a set of 25 dietary patterns in Peru were optimized in order to achieve the environmentally best-performing diet that complies with economic and nutritional standards.	ENAPREF Survey, 2012; Vazquez-Rowe et al., 2017b; Peruvian Tables of Food Composition (MINSA, 2012); CENAN, 2019	Optimized diet (Chimbote)	Statistically estimated or simulated diets	Optimized regional diet for the city of Chimbote	A linear programming model was built in which the environmental, nutritional and economic information on a set of 25 dietary patterns in Peru were optimized in order to achieve the environmentally best-performing diet that complies with economic and nutritional standards.
171	29	Monsivais	0	0	1	Dietary Approaches to Stop Hypertension (DASH) dietary pattern	Diet scores or indices	Accordance to the DASH dietary pattern	Participants reported their usual food intake during the previous year by completing a 130-item, semiquantitative food frequency questionnaire (FFQ) described previously (16). Accordance to the DASH dietary pattern was based on a score similar to one previously applied to the Nurses’ Health Study FFQ (5). That score was based on consumption of 8 food groups and nutrients, adjusted for energy. The…	[5] Fung TT, Chiuve SE, McCullough ML, Rexrode KM, Logroscino G, Hu FB. Adherence to a DASH-style diet and risk of coronary heart disease and stroke in women. Arch Intern Med 2008;168: 713–20. [16] Welch AA, Luben R, Khaw KT, Bingham SA. The CAFE computer program for nutritional analysis of the EPIC-Norfolk food frequency questionnaire and identification of extreme nutrient values. J Hum Nutr Die…
176	30	Perignon	1	0	4	Current (observed) diet	Observed or approximated diets	Current diet, considered culturally acceptable, based on observed diet of French adults	Dietary intakes were derived from the 7 d food records of a nationally representative stratified random sample of French adults (n 2624; aged >18 years) participating in the Second French Individual and National Study on Food Consumption cross-sectional dietary survey (INCA2). The intakes of the 1342 foods declared to be consumed by INCA2 participants were aggregated into the 402 foods for which …	Second French Individual and National Study on Food Consumption cross-sectional dietary survey 2006-2007	FREE modelled diet	Statistically estimated or simulated diets	Modelled diet: no nutritional constraints, stepwise GHG reduction, minimal deviation from current, culturally acceptable diet	Linear programming models were developed to design diets with reduced GHGE and subjected to a set of nutritional constraints, while remaining as close as possible to the mean diet of the French adult population.		MACRO modelled diet	Statistically estimated or simulated diets	Modelled diet: nutritional constraints on macronutrients only in which proteins, total fat and carbohydrates were constrained to minimal and maximal percentages of total energy;, stepwise GHG reduction, minimal deviation from current, culturally acceptable diet	Linear programming models were developed to design diets with reduced GHGE and subjected to a set of nutritional constraints, while remaining as close as possible to the mean diet of the French adult population.		ADEQ modelled diet	Statistically estimated or simulated diets	Modelled diet: constraints on all nutrients (ADEQ scenario), in which, in addition to macronutrients, micronutrients, fibre and fatty acids were constrained to a minimal quantity based on the RDA estimated to meet the nutrient needs of 97·5 % of adults in the population and/or a maximal quantity based on recommended upper limits; stepwise GHG reduction, minimal deviation from current, culturally …	Linear programming models were developed to design diets with reduced GHGE and subjected to a set of nutritional constraints, while remaining as close as possible to the mean diet of the French adult population.
177	31	Philippidis	1	0	4	Baseline diet in 2015 (B2015)	Observed or approximated diets	2015 global (aggregated by region) of kcal/day from different food groups.	Daily per capita kilocalorie intake (Fig 2) and global virtual commodity consumption (Fig 3)	FAOSTAT	Feasible reference diet (FRD)	Statistically estimated or simulated diets	From 2020, regions gradually adopt (linearly through time) the midpoint average daily dietary calorific shares (kcal/ day) for red meat, white meat and dairy consumption as recommended by the reference diet. For some regions, commodity exceptions to the reference diet are allowed due to cultural, religious and affordability considerations. The total kcal/day in each region is assumed equal to the…	Simulation model (MAGNET)		Feasible reference diet, red meat zero (FRDRMZ)	Statistically estimated or simulated diets	For red and white meat, the same average daily dietary calorific shares (kcal/day) as in the FRD. In the case of red meat, the extreme assumption of zero household consumption world-wide is applied. The total kcal/day in each region is assumed equal to the baseline over the thirty year period.	Simulation model (MAGNET)		Baseline diet projection in 2050 (business as usual scenario) (B2050)	Statistically estimated or simulated diets	Baseline diet projection in 2050	Simulation model (MAGNET)
178	32	Reynolds	1	0	4	Baseline Diet (2013 diet)	Observed or approximated diets	Baseline Diet for the United Kingdom based on 2013 data	Composite meals in the LCFS were disaggregated into individual components, based on recipes from UK food composition tables and portion sizes as well as cookbooks. Ingredients were then matchen to one of the individual items in the linear programming dataset.	2013 Family Food Module of the Living Costs and Food Survey	Optimized diet 1	Statistically estimated or simulated diets	Optimised diet for health, no cost constraints, minimized GHGE	Linear programming: used constraints for nutrient composition, and minimized GHGE	2013 Family Food Module of the Living Costs and Food Survey	Optimized diet 2	Statistically estimated or simulated diets	Optimized diet for health, with cost constraint, minimized GHGE	Linear programming: used constraints for nutrient composition,a nd cost constraints for each income quintile (paying no more than they previously were	2013 Family Food Module of the Living Costs and Food Survey	Optimized diet 3	Statistically estimated or simulated diets	Optimized diet for health, with cost constraints and maximum GHGE target of 1.78 kg CO2e/person/day	Linear programming: used constraints for nutrient composition, and cost constraints for each income quintile	2013 Family Food Module of the Living Costs and Food Survey
179	33	Ridoutt	0	1	2	Australian adult daily diets (current diet)	Observed or approximated diets	Mean dietary intake for Austrailian adults and separated by gender and age group as defined in the Australian Dietary Guidelines (DGI - Dietary Guideline Index)	Collected using 24-hr dietary recall - all foods, beverages and portion sizes across all days of the week and for 13 months to adjust for seasonal variation - foods were disagregated into components - cooked food portions were translated into raw quantities. For each of the 9341 adults included in the nutrition survey, dietary intake was expressed in terms of energy intake and number of servings …	Australian Health Survey / Australian Bureau of Statistics (ABS) / Food Standards Australia and New Zealand Database	Recommended Australian adult daily diet	Dietary pattern archetype	Diets based on the recommended number of servings of each food group as described in the Australian Dietary Guidelines	12 food groups: fruit, vegetables, bread and cereals, fresh meat and alternatives, seafood, beef and lamb, poultry, pork, vegetarian alternatives, dairy and alternatives, discretionary foods, miscellaneous foods	National Health and Medical Research Council. Australian Dietary Guidelines Summary; National Health and Medical Research Council: Canberra, Australia, 2013.
182	34	Seconda	0	0	1	Current Diet	Observed or approximated diets	Current consumption for French population	Participants had to report their frequency (yearly, monthly, weekly, or daily units) of consumption over the past year for 264 items (food and beverage). Food intakes in grams per day were obtained by multiplying the portion size and frequency. Food items were grouped into 15 food groups for descriptive purpose. Nutrient intakes were estimated using nutritional values from the published NutriNet_…	Baudry et al., 2015
186	35	Springmann	0	0	4	Reference Diet (REF) in 2050	Statistically estimated or simulated diets	Reference dietary scenario	Based on projections form the FAO, with adjustments to take into account the fraction of nonedible and wasted food	FAOSTAT	Healthy Global Diet (HGD) scenario in 2050	Dietary pattern archetype	A scenario based on global guidelines on healthy eating and energy intake (HGD)	Assumes the implementation of global dietary guidelines on healthy eating and that people consume just enough calories to maintain body weight. The HGD diet included (per day) a minimum of five portions of fruits and vegetables (16), fewer than 50 g of sugar (16), a maximum of 43 g of red meat (28), and an energy content of 2,200–2,300 kcal, depending on the age and sex composition of the populat…	WHO (2004) Human Energy Requirements: Report of a Joint FAO/WHO/UNU Expert Consultation, Rome, Italy, 17–24 October 2001 (WHO, Geneva).	Vegetarian (VGT) diet scenario in 2050	Dietary pattern archetype	Lacto-ovo vegetarian dietary pattern	Includes egg and dairy, otherwise vegetarian. Developed by adjusting the region specific diets described in the REF scenario, which maintained regional character of food consumption.	Haddad EH, Tanzman JS (2003) What do vegetarians in the United States eat? Am J Clin Nutr 78(3, Suppl):626S–632S.; Scarborough P, et al. (2014) Dietary greenhouse gas emissions of meat-eaters, fish_x0002_eaters, vegetarians and vegans in the UK. Clim Change 125(2):179–192	Vegan (VGN) diet scenario in 2050	Dietary pattern archetype	Vegan dietary pattern	No animal products, completely plant based. Developed by adjusting the region specific diets described in the REF scnario, which maintained regional character of food consumption.	Scarborough et al. (2014) Dietary greenhouse gas emissions of meat-eaters, fish_x0002_eaters, vegetarians and vegans in the UK. Clim Change 125(2):179–192
188	36	Springmann	0	0	12	Environmental Objectives Diet-25%	Statistically estimated or simulated diets	Dietary scenario: replacement of 25% of animal-source foods with plant-based ones	Reduce the amount of animal-source foods in each country’s diet by 25% (ani-25) and replace it with plant-based foods; two-thirds of animal-source foods are replaced by legumes and a third by fruits and vegetables	International Model for Policy Analysis of Agricultural Commodities and Trade (IMPACT) - as a baseline	Environmental Objectives Diet-50%	Statistically estimated or simulated diets	Dietary scenario: replacement of 50% of animal-source foods with plant-based ones	Reduce the amount of animal-source foods in each country’s diet by 50% (ani-50) and replace it with plant-based foods; two-thirds of animal-source foods are replaced by legumes and a third by fruits and vegetables	International Model for Policy Analysis of Agricultural Commodities and Trade (IMPACT) - as a baseline	Environmental Objectives Diet-75%	Statistically estimated or simulated diets	Dietary scenario: replacement of 75% of animal-source foods with plant-based ones	Reduce the amount of animal-source foods in each country’s diet by 75% (ani-75) and replace it with plant-based foods; two-thirds of animal-source foods are replaced by legumes and a third by fruits and vegetables	International Model for Policy Analysis of Agricultural Commodities and Trade (IMPACT) - as a baseline	Environmental Objectives Diet-100%	Statistically estimated or simulated diets	Dietary scenario: replacement of 100% of animal-source foods with plant-based ones	Reduce the amount of animal-source foods in each country’s diet by 100% (ani-100) and replace it with plant-based foods; two-thirds of animal-source foods are replaced by legumes and a third by fruits and vegetables	International Model for Policy Analysis of Agricultural Commodities and Trade (IMPACT) - as a baseline	Food Security Objectives Diet-25%	Statistically estimated or simulated diets	Dietary scenario: reduce levels of underweight, overweight, and obesity in a simultaneous fashion by 25% (kcal-25)	Improvement of 25% in energy imbalances (kcal-25) with simultaneous reductions in underweight, overweight, and obesity	International Model for Policy Analysis of Agricultural Commodities and Trade (IMPACT) - as a baseline	Food Security Objectives Diet-50%	Statistically estimated or simulated diets	Dietary scenario: reduce levels of underweight, overweight, and obesity in a simultaneous fashion by 50% (kcal-50)	Improvement of 50% in energy imbalances (kcal-50) with simultaneous reductions in underweight, overweight, and obesity	International Model for Policy Analysis of Agricultural Commodities and Trade (IMPACT) - as a baseline	Food Security Objectives Diet-75%	Statistically estimated or simulated diets	Dietary scenario: reduce levels of underweight, overweight, and obesity in a simultaneous fashion by 75% (kcal-75)	Improvement of 75% in energy imbalances (kcal-75) with simultaneous reductions in underweight, overweight, and obesity	International Model for Policy Analysis of Agricultural Commodities and Trade (IMPACT) - as a baseline	Food Security Objectives Diet-100%	Statistically estimated or simulated diets	Dietary scenario: reduce levels of underweight, overweight, and obesity in a simultaneous fashion by 100% (kcal-100)	Improvement of 100% in energy imbalances (kcal-100) with simultaneous reductions in underweight, overweight, and obesity	International Model for Policy Analysis of Agricultural Commodities and Trade (IMPACT) - as a baseline	Flexitarian	Dietary pattern archetype	Flexitarian dietary pattern	No processed meat, small amounts of red meat (one serving per week), moderate amounts of other animal-source foods (poultry, fish, and dairy), and generous amounts of plant-based foods (fruits, vegetables, legumes, and nuts)
189	37	Turner	0	0	1	Projected Australian diet in 2025 ("Path We're On")	Statistically estimated or simulated diets	‘The Path We’re On’ (TPWO) scenario explored in this paper is designed to examine the implications for Australia of continuing medium to long-term trends in the economy and resource management, in line with current policy propositions.	Initial consumption rates are determined by the recent dietary survey NNPAS data. Projections of per capita consumption rates were based on increases in the prevalence of overweight and obese to 72% in 2025 (Walls et al., 2012). The consumption rates of this cohort and the non-overweight cohort were determined from the calibrated average consumption rates (with a 10-year smoothing window to elimi…	Australian Health Survey's 2011-2012 National Nutrition and Physical Activitiy Suvey (NNPAS)
190	38	van Dooren	1	0	4	Current consumption (female)	Observed or approximated diets	Average Dutch consumption for females (n = 351), age 31–50	Diet data collected in the Dutch National Food Consumption Survey 2007–2010 [19]; included food product groups: potatoes, alcoholic drinks, non-alcoholic drinks, bread, eggs, fruits, cakes, cereals, vegetables, spreads, cheese, milk and milk products, nuts seeds and snacks, legums, soy products (soy drink), sugar and confectionary, fats oils and sauces, fish, meat and meat products, miscellaneous	Dutch National Food Consumption Survey 2007-2010; Van Rossum et al., 2011;	Current consumption (male)	Observed or approximated diets	Average Dutch consumption for males (n = 348), age 31–50; included food product groups: potatoes, alcoholic drinks, non-alcoholic drinks, bread, eggs, fruits, cakes, cereals, vegetables, spreads, cheese, milk and milk products, nuts seeds and snacks, legums, soy products (soy drink), sugar and confectionary, fats oils and sauces, fish, meat and meat products, miscellaneous	Diet data collected in the Dutch National Food Consumption Survey 2007–2010 [19]	Dutch National Food Consumption Survey 2007-2010; Van Rossum et al., 2011;	Optimized diet (females)	Statistically estimated or simulated diets	Optimized diet for females	Optimization by linear programming: The program constrains 33 nutrients to fulfill Dutch dietary requirements. In a second cycle, the upper boundary for climate impact through greenhouse gas emissions (GHGE) is set to 1.6 kg carbon dioxide equivalents/day (CO2eq). In a third cycle, the costs are set on €2.50 as a constraint. The objective function of the optimization maximized the most consumed f…		Optimized diet (males)	Statistically estimated or simulated diets	Optimized diet for males	Optimization by linear programming: The program constrains 33 nutrients to fulfill Dutch dietary requirements. In a second cycle, the upper boundary for climate impact through greenhouse gas emissions (GHGE) is set to 1.6 kg carbon dioxide equivalents/day (CO2eq). In a third cycle, the costs are set on €2.50 as a constraint. The objective function of the optimization maximized the most consumed f…
191	39	Verly-Jr	1	0	5	Current diet	Observed or approximated diets	Currently consumed diet in Brazil	Based on household food purchses (The Household Budget Survey) and individual food consumption (National Dietary Survey). Used two stage sampling process. Stratified census tracts with geographical and socioeocnomic homogeneity. Data collection uniformly distrbute, encompassed seasonal variations in food intakes and prices.	The Household Budget Survey and the National Dietary Survey 2008, 2009	Optimized diet 1 (CND-FLEX)	Statistically estimated or simulated diets	CND-FLEX: WHO guidelines for chronic disease prevention and flexible diet changes	Linear programming: -Nutritional constraints: WHO guidelines for non-communicable chronic diseases -Food acceptability constraints: flexible boundaries, in which each food could vary between zero and the mean observed consumption *incorporated GHE constraints in second analysis	WHO, 2003; Murphy and Poos, 2002; Verly-Jr et al., 2019, 2020	Optimized diet 2 (CND-STRICT)	Statistically estimated or simulated diets	CND-STRICT: WHO guidelines for chronic disease prevention and strict diet changes	Linear programming: -Nutritional constraints: WHO guidelines for non-communicable chronic diseases -Food acceptability constraints: strict boundaries, in which each food could vary between the 5th percentile and the mean observed consumption *incorporated GHE constraints in second analysis	WHO, 2003; Murphy and Poos, 2002; Verly-Jr et al., 2019, 2020	Optimized diet 3 (NUT-FLEX)	Statistically estimated or simulated diets	NUT-FLEX: WHO+ minerals and vitamins requirements, and flexible diet changes	Linear programming: -Nutritional constraints: CND model plus constraints for calcium, magnesium, iron, phosphorus, copper, zinc, vitamins A, B1, B2, B6, B12, C, niacin, and folate -Food acceptability constraints: flexible boundaries, in which each food could vary between zero and the mean observed consumption *incorporated GHE constraints in second round analysis	WHO, 2003; Murphy and Poos, 2002; Verly-Jr et al., 2019, 2020	Optimized diet 4 (NUT-STRICT)	Statistically estimated or simulated diets	NUT-STRICT: WHO+ minerals and vitamins requirements, and strict diet changes	Linear programming: -Nutritional constraints: CND model plus constraints for calcium, magnesium, iron, phosphorus, copper, zinc, vitamins A, B1, B2, B6, B12, C, niacin, and folate -Food acceptability constraints: strict boundaries, in which each food could vary between the 5th percentile and the mean observed consumption *incorporated GHE constraints in second round analysis	WHO, 2003; Murphy and Poos, 2002; Verly-Jr et al., 2019, 2020
193	40	Walker	0	0	1	Current diet	Observed or approximated diets	Current diet consumed by group of Europeans as determined by consumption dataset	Individual-level self-reported habitual food intakes for a European-wide dataset of 1457 persons (food frequency questionnaires)	Food4Me Study (Ryan et al., 2015; Celis-Morales et al., 2015)
196	41	Willits-Smith	1	0	10	Original (current) diet	Observed or approximated diets	Dietary intake of US adults	Food consumption data in NHANES are based on a 24-h dietary recall, which uses the Automated Multiple-Pass Method that has been described previously.18 Our study used data from the day 1 recalls. Reported intake was coded to give consumption of each food item in g for each person. 4623 different food codes were reported in the 2007–10 NHANES. Because most environmental impact data are reported at…	2007–10 waves of the US National Health and Nutrition Examination Survey (NHANES)	Scenario 1: 100% beef replaced with poultry	Statistically estimated or simulated diets	Dietary substitution: 100% beef replaced with poultry	To implement the substitutions, we operated at the commodity level with use of the FCID. The plant-protein foods used as replacements for meat included 44 individual commodities sorted into three groups: legumes without soy, soy, and nuts and seeds.		Scenario 2: 100% beef replaced with plant protein	Statistically estimated or simulated diets	Dietary substitution: 100% beef replaced with plant protein	To implement the substitutions, we operated at the commodity level with use of the FCID. The plant-protein foods used as replacements for meat included 44 individual commodities sorted into three groups: legumes without soy, soy, and nuts and seeds.		Scenario 3: 50% beef replaced with poultry	Statistically estimated or simulated diets	Dietary substitution: 50% beef replaced with poultry	To implement the substitutions, we operated at the commodity level with use of the FCID. The plant-protein foods used as replacements for meat included 44 individual commodities sorted into three groups: legumes without soy, soy, and nuts and seeds.		Scenario 4: 50% beef replaced with plant protein	Statistically estimated or simulated diets	Dietary substitution: 50% beef replaced with plant protein	To implement the substitutions, we operated at the commodity level with use of the FCID. The plant-protein foods used as replacements for meat included 44 individual commodities sorted into three groups: legumes without soy, soy, and nuts and seeds.		Scenario 5: 25% beef replaced with poultry	Statistically estimated or simulated diets	Dietary substitution: 25% beef replaced with poultry	To implement the substitutions, we operated at the commodity level with use of the FCID. The plant-protein foods used as replacements for meat included 44 individual commodities sorted into three groups: legumes without soy, soy, and nuts and seeds.		Scenario 6: 25% beef replaced with plant protein	Statistically estimated or simulated diets	Dietary substitution: 25% beef replaced with plant protein	To implement the substitutions, we operated at the commodity level with use of the FCID. The plant-protein foods used as replacements for meat included 44 individual commodities sorted into three groups: legumes without soy, soy, and nuts and seeds.		Scenario 7: 100% beef, pork, or poultry replaced with plant protein	Statistically estimated or simulated diets	Dietary substitution: 100% beef, pork, or poultry replaced with plant protein	To implement the substitutions, we operated at the commodity level with use of the FCID. The plant-protein foods used as replacements for meat included 44 individual commodities sorted into three groups: legumes without soy, soy, and nuts and seeds.		Scenario 8: 50% beef, pork, or poultry replaced with plant protein	Statistically estimated or simulated diets	Dietary substitution: 50% beef, pork, or poultry replaced with plant protein	To implement the substitutions, we operated at the commodity level with use of the FCID. The plant-protein foods used as replacements for meat included 44 individual commodities sorted into three groups: legumes without soy, soy, and nuts and seeds.
198	42	Wrieden	0	0	1	Current diet	Observed or approximated diets	Currently consumed diet in United Kingdom	Used the Living Costs and Food Survey to develop a diet. This survey provides information on household food purchases over a 14-day period. Data used to create a dataset of food purchases of 15,000 households with details on quanitty and price paid for 526 different foods/food groups.	Living Costs and Food Survey, Office for National Statistics 2012, 2013, 2014
[truncated: 136 more columns]

## Sheet: Diet typologies
Observed or approximated diets
Diet scores or indices
Dietary pattern archetype
Statistically estimated or simulated diets
