# Supplementary material for: Measurement of diets that are healthy, environmentally sustainable, affordable, and equitable: A scoping review of metrics, findings, and research gaps
Source: Front Nutr. 2023 Apr 3;10:1125955. doi: 10.3389/fnut.2023.1125955 (PMC10106581; doi:10.3389/fnut.2023.1125955)
Supplement: Supplementary file 4 [file Table_4.XLSX]

## Sheet: Readme
Notes
Role of diet: input, output, mediator	Diet as input would be where we look at the consequences of current or shifted food consumption on other outcomes (env. social. etc). Diet as output would be for when we solve for what the diet pattern would look like under one or more constraints (e.g., income constraint, planetary boundaries cap, etc.), diet as mediator is when the diet mediates the effect of another input (like the paper we ju…
Full diet scenarios	x or blank (does the study include any complete diets)
Partial diet scenarios	x or blank (does the study include any “all else equal” changes in/impacts of parts of diets, like increased F&V. Note that many full diet papers would describe the impact of shifting subgroups in terms of their contributions to the total. I would not count those here.)
Method
Abbreivation	Definition
GLM	General Linear Model
LCA	Life Cycle Assessment
IO	Input-Output
LTM	Life Table Model
24HR	24-hours recall
FFQ	Food Frequency Questionnaires
Health
Abbreivation	Definition
T2D	Type II Diabetes
LE	Lifes Expectancy
DALY	Disability Adjusted Life Years
CHD	Coronary Heart Disease
CMD	Cardiometabolic Diseases
CVD	Cardiovascular Disease
RR	Risk Ratio/ Rate Ratio
HR	Hazard Ratio
OR	Odds Ratio
GBD	Global Burden of Disease
DA	Death Avoided
NHIS	National Health Interview Survey
CD	Chronic Disease
BMI	Body Mass Index
Environment
Abbreivation	Definition
GHG	Greenhouse Gas
GHE	Greenhouse Gas Emissions
BLF	Blue Water footprint
LU	Land Use
EC	Energy Consumption
Social
Abbreivation	Definition
SES	Socioeconomic Status
Economic
Abbreivation	Definition
VSL	value of statistical life
USD	US dollar
CAD	Canadian dollar
Miscellaneous
Abbreivation	Definition
NR	Non-relevant
Diet Typology	Diet Archetypes
Observed or approximated diets
Diet scores or indices
Dietary pattern archetype
Statistically estimated or simulated diets

## Sheet: Overview
ID	First Author	Health Pillar (Yes)	Environment Pillar (Yes)	Social Pillar (Yes)	Economic Pillar (Yes)	Health Outcome	Health Outcome Unit	Health Category	Health Valuation (Yes)	Environment Outcome	Environment Outcome Unit	Environment Category	Environment Valuation (Yes)	Social Outcome	Social Outcome (Yes)	Social Category	Social Valuation (Yes)	Economic Outcome	Economic Outcome Unit	Economic Category
1	Abdullah	1	0	0	1	CVD incidence	Reduction rate (relative risks, hazard ratios, ods ratios)	Heart disease										Direct economic savings in healthcare- and society-related costs (hospitals, medications, physicians, other)	CAD $ million and US $ billion	Health/healthcare cost
						Indirect economic savings in healthcare- and society-related costs (reduced productivity due to CVD-related mortality, illness, and disabilities)	CAD $ million and US $ billion	Heart disease	1
2	Abejón	0	1	0	1					GHG emissions	kg CO2eq./day	Climate change						Total cost of diets	Euros/day	Food price/cost
3	Allan	0	1	0	1					Territorial carbon emission	ktCO2e	Climate change						Gross value added (GVA)	Pound in millions	Other
										Emission footprint	ktCO2e	Climate change						Sectoral employment	Number of full time equivalent jobs	Employment
4	Bozeman	0	1	0	1					Land use	Land use factor per kg of food item (m2/kg)	Land						Food spending	USD	Food price/cost
										GHG emissions	GHG emissions for kg of food item (kgCO2e/kg)	Climate change
										Water use	Water use factor per kg of food item (L/kg)	Water
										Food-consumption impacts per dollar spent (FCI$) (Land FC$)	Square meters per USD	Land
										Food-consumption impacts per dollar spent (FCI$) (Water FCI$)	Liters per USD	Water
										Food-consumption impacts per dollar spent (FCI$) (GHG FCI$)	Kilograms of carbon dioxide equivalent per USD	Climate change
5	Briggs	1	1	0	1	Deaths delayed or averted, total	Deaths delayed or averted	Mortality/death/life		GHG emissions	ktCO2e	Climate change						Revenue generated in the UK of changing food prices to incorporate the cost of greenhouse gas emissions	£, 000 s	Economy-level cost
						Deaths delayed or averted, CVD	Deaths delayed or averted	Heart disease
						Deaths delayed or averted, Diabetes	Deaths delayed or averted	T2D/blood glucose
						Deaths delayed or averted, Cancer	Deaths delayed or averted	Cancer
						Deaths delayed or averted, Liver disease	Deaths delayed or averted	Other
6	Broeks	1	1	0	1	Type 2 diabetes	Averted cases	T2D/blood glucose		GHG emissions	kg CO2-eq	Climate change						Healthcare costs	Euros	Health/healthcare cost
						Stroke	Averted cases	Stroke		Acidification	kg SO2-eq	Acidification						Monetized productivity effects	Euros	Productivity cost
						Lung cancer	Averted cases	Cancer		Eutrophication of salt water	kg N-eq	Eutrophication						Policy revenue	Euros	Economy-level cost
						Colorectal cancer	Averted cases	Cancer		Eutrophication of fresh water	kg P-eq	Eutrophication						Policy implementation costs	Euros	Economy-level cost
						Coronary heart disease (CHD)	Averted cases	Heart disease		Land use	(m^2)a	Land
						Monetized health effects (where 1 QALY = 50,000 Euros, 100,000 Euros)	Euros	QALY/QOL	1	Monetized environmental effects (environmental impact indicators were GHG emissions, acidification, eutrophications of salt, fresh water use, and land use)	Euros	Composite environmental indicator	1
7	Cambeses-Franco	1	1	0	1	Obesity	Relative risk (RR)	Weight/obesity		Carbon footprint (CF)	kgCO2eq per person per day	Climate change						Cost of diet (cost index)	Euros per person per day	Food price/cost
						CVD	Relative risk (RR)	Heart disease		Water footprint (WF)	L per person per day	Water
						Type 2 diabetes	Relative risk (RR)	T2D/blood glucose
						Colorectal cancer	Relative risk (RR)	Cancer
8	Cambeses-Franco	1	1	0	1	Type 2 diabetes	Relative risk (RR)	T2D/blood glucose		Carbon footprint (CF)	kgCO2eq per person per day	Climate change						Cost of diet (cost index)	Euros per person per day	Food price/cost
						Obesity	Relative risk (RR)	Weight/obesity		Water footprint (WF)	L per person per day	Water
						Colorectal cancer	Relative risk (RR)	Cancer
						CVD	Relative risk (RR)	Heart disease
						Stroke	Relative risk (RR)	Stroke
						All-cause mortality	Relative risk (RR)	Mortality/death/life
9	Chaudhury	0	1	1	1					Carbon footprint	g CO2eq/g	Climate change		Departure from current diets	%	Acceptability		Daily percent expenditure on food	%	Food price/cost
										Blue water footprint (BWF)	L/g	Water
										Cropland use	m2/g	Land
										Nitrogen footprint	gN/g	Nitrogen or phosphorus
										Phosphorus footprint	gP/g	Nitrogen or phosphorus
										Mean environmental ratio**	Ratio	Composite environmental indicator
10	Chen	1	1	0	1	Reduced Disability-Adjusted Life Years (DALYs), total	Years	DALY		GHG emissions	g CO2 eq	Climate change						Daily food expenditure	USD	Food price/cost
						DALYS, coronary heart disease	Years	Heart disease		Blue water use	L	Water
						DALYS, stroke	Years	Stroke		Cropland use	m2	Land
						DALYS, cancer	Years	Cancer		Nitrogen use	gN	Nitrogen or phosphorus
						DALYs, type 2 diabetes	Years	T2D/blood glucose		Phosphorus use	gP	Nitrogen or phosphorus
11	Clark	1	1	0	0	Type 2 diabetes	Relative risk (RR)	T2D/blood glucose		GHG emissions	relative environmental impact per serving of food produced, where a value of 1 indicates that producing a serving of food has the same environmental impact as producing a serving of vegetables.	Climate change
						Stroke	Relative risk (RR)	Stroke		Land use	relative environmental impact per serving of food produced, where a value of 1 indicates that producing a serving of food has the same environmental impact as producing a serving of vegetables.	Land
						Coronary heart disease	Relative risk (RR)	Heart disease		Water use	relative environmental impact per serving of food produced, where a value of 1 indicates that producing a serving of food has the same environmental impact as producing a serving of vegetables.	Water
						Colorectal cancer	Relative risk (RR)	Cancer		Acidification potential	relative environmental impact per serving of food produced, where a value of 1 indicates that producing a serving of food has the same environmental impact as producing a serving of vegetables.	Acidification
						Mortality	Relative risk (RR)	Mortality/death/life		Eutrophication potential	relative environmental impact per serving of food produced, where a value of 1 indicates that producing a serving of food has the same environmental impact as producing a serving of vegetables.	Eutrophication
12	de Gavelle	1	1	0	1	Premature deaths avoided, non-communicable diseases	Count (number)	Mortality/death/life		GHG emissions	gCO2eq	Climate change						Price of food (diet costs)	Price per individual and per day	Food price/cost
						Exposure to food contaminants	Risk (as a percentage of the population > HBGV significantly different from 0)	Other
13	Donati	0	1	0	1					Carbon footprint	KgCO2e/person/week	Climate change						Total cost of diet	Euros/person/week	Food price/cost
										Water footprint (WF)	liters/person/week	Water
										Ecological footprint	m2/person/week	Land
14	Drew	1	1	0	1	Quality-adjusted life-years (QALYs)	quality-adjusted life-years (QALYs)	QALY/QOL		Climate impact (of dietary scenarios)	kgCO2e/day	Climate change						Health care system costs saved: Cost savings were determined from the difference in projected future health system expenditure due to alterations in disease incidence (resulting from changes in dietary risk factors)and over all life expectancy.	2011 New Zealand dollars (NZ$2011)	Health/healthcare cost
15	Eini-Zinab	0	1	0	1					Water footprint	m3	Water						Price of food items	Rial	Food price/cost
										Carbon footprint	gCO2	Climate change
16	Eustachio Colombo	1	1	0	1	Changes in life expectancy	Years (months)	Mortality/death/life		GHG emissions	kg CO2 eq/person/day	Climate change						Total diet cost	£/day	Food price/cost
						Years of life gained	Years	Mortality/death/life		Water footprint (WF)	L/person/day	Water
17	Frehner	0	1	1	1					Global Warming Potential (GWP)	kg CO2 eq	Climate change		Social Risk (on the production side)**	index	Social risk		Diet cost	CHF (Swiss Franc)	Food price/cost
										Cropland occupation	m2	Land
										Grassland occupation	m2	Land
18	Fresán	1	1	0	1	Rate advancement period (RAP)**	Years	Composite health indicator		Environmental footprint index	4-16 points	Composite environmental indicator						Diet cost	€/kg	Food price/cost
19	Fresán	1	1	0	0	All-cause mortality	Deaths/person-years	Mortality/death/life		GHG emissions	kg CO2e/day	Climate change
										Water use	L/day	Water
										Land use	m2/day	Land
										Energy use	Megajoules/day	Energy
20	González-García	0	1	0	1					Carbon footprint (GHG emissions)	kg CO2eq.person-1 day -1	Climate change						Diet cost	€∙person−1∙day−1	Food price/cost
										Water footprint	L per capita and day	Water
21	Hallström	1	1	0	1	Coronary heart disease	Relative risk (RR)	Heart disease		GHGE-F: Changes in GHG emissions in the food system	kg CO2 eq/capita/year	Climate change						Health care costs	USD	Health/healthcare cost
						Colorectal cancer	Relative risk (RR)	Cancer		GHGE-H: Change in GHG emissions due to changes in health care costs	kg CO2 eq/capita/year	Climate change
						Type 2 diabetes	Relative risk (RR)	T2D/blood glucose		GHGE-T: Net change in GHG emissions from dietary change	kg CO2 eq/capita/year	Climate change
22	Hwalla	0	1	0	1					GHG emissions	kgCO2eq	Climate change						Diet cost per day	L.L. (conversion rate: 3,900 L.L per US $1)	Food price/cost
										Water use	L	Water
										Energy use	MJ	Energy
23	Irz	1	0	1	0	Deaths avoided for coronary heart disease	Relative risk (RR)	Heart disease						Taste cost	€ million	Taste cost	1
						Deaths avoided for stroke	Relative risk (RR)	Stroke
						Deaths avoided for cancers	Relative risk (RR)	Cancer
						Share of mortality avoided	%	Mortality/death/life
						Monetized health benefits (calculated by multiplying the # of deaths avoided by the value of a statistical life)	Million pound	Mortality/death/life	1
24	Irz	1	1	1	0	Mortality due to diet-related chronic diseases	Number of deaths avoided	Mortality/death/life		GHG emissions	CO2 eq	Climate change		Taste cost	€ million	Taste cost	1
25	Jensen	1	1	0	1	Disease Reduction (DALY) from all six chronic diseases	% reduction	DALY		Human toxicity from carcinogens	kg C2H3Cl-eq	Toxicity						Food and beverage expenditure (difference)	€ (millions); and % difference	Food price/cost
						Saved DALY per annum from CVD	Saved DALY/year	Heart disease		Human toxicity from non-carcinogens	kg C2H3Cl-eq	Toxicity
						Saved DALY per annum from stroke	Saved DALY/year	Stroke		Respiratory organics	pers × ppm × h	Other
						Saved DALY per annum from type 2 diabetes	Saved DALY/year	T2D/blood glucose		Respiratory inorganics	kg PM2.5-eq	Other
						Saved DALY per annum from stomach cancer	Saved DALY/year	Cancer		Ionizing radiation		Other
						Saved DALY per annum from lung cancer	Saved DALY/year	Cancer		Ozone layer depletion	kg CFC-11-eq	Air pollution
						Saved DALY per annum from breast cancer	Saved DALY/year	Cancer		Aquatic ecotoxicity	kg TEG-eq w	Toxicity
						Net Cost/DALY	1	DALY	1	Terrestrial ecotoxicity	kg TEG-eq w	Toxicity
										Aquatic eutrophication	kg NO3-eq	Eutrophication
										Terrestrial eutrophication	m2 UES	Eutrophication
										Nature occupation	m2 agr.land	Land
										Global warming	kg CO2-eq	Climate change
										Acidification	m2 UES	Acidification
										photochemical ozone effect on vegetation	m2 × ppm × hours	Air pollution
										Non-renewable energy		Energy
										Monetized env impact (human toxicity from carcinogens)	€/kg C2H3Cl-eq	Toxicity	1
										Monetized env impact (human toxicity from non-carcinogens)	€/kg C2H3Cl-eq	Toxicity	1
										Monetized env impact (respiratory organics)	€/pers × ppm × h	Air pollution	1
										Monetized env impact (respiratory inorganics)	€/kg PM2.5-eq	Air pollution	1
										Monetized env impact (ozone layer depletion)	€/kg CFC-11-eq	Air pollution	1
										Monetized env impact (aquatic ecotoxicity)	€/kg TEG-eq w	Toxicity	1
										Monetized env impact (terrestrial ecotoxicity)	€/kg TEG-eq w	Toxicity	1
										Monetized env impact (aquatic eutrophication)	€/kg NO3-eq	Eutrophication	1
										Monetized env impact (terrestrial eutrophication)	€/m2 UES	Eutrophication	1
										Monetized env impact (nature occupation)	€/m2 agr.land	Land	1
										Monetized env impact (global warming)	€/kg CO2-eq	Climate change	1
										monetized env impact (acidification)	€/m2 UES	Acidification	1
										Monetized env impact (photochemical ozone effect on vegetation)	€/m2 × ppm × hours	Air pollution	1
26	Jomaa	0	1	0	1					GHG emissions	% change	Climate change						Diet cost/day	LBP (Lebanese pound); and % change	Food price/cost
										Water use	% change	Water
										Energy use	% change	Energy
27	Kesse-Guyot	1	1	0	1	Ischaemic heart diseases	# of averted / delayed deaths	Heart disease		GHG emissions	kgCO2eq/day	Climate change						Cost of diet	€/day	Food price/cost
						Cerebrovascular diseases	# of averted / delayed deaths	Stroke		Cumulative energy demand	MJ/day	Energy
						Bronchus and lung cancer	# of averted / delayed deaths	Cancer		Land occupation	m2/day	Land
						Hypertensive disease	# of averted / delayed deaths	Heart disease		pReCiPe score**	Index	Composite environmental indicator
						Heart failure	# of averted / delayed deaths	Heart disease		Exposure to diet-related pesticides	NMF profiles from exposure to plant-derived food to 15 pesticides	Toxicity
						Colorectum cancer	# of averted / delayed deaths	Cancer
						Diabetes	# of averted / delayed deaths	T2D/blood glucose
						Liver disease	# of averted / delayed deaths	Other
						Chronic renal failure	# of averted / delayed deaths	Other
						Pancreas cancer	# of averted / delayed deaths	Cancer
						Kidney cancer	# of averted / delayed deaths	Cancer
						Endometrium cancer	# of averted / delayed deaths	Cancer
						Breast cancer	# of averted / delayed deaths	Cancer
						Aortic aneurysm	# of averted / delayed deaths	Heart disease
						Pulmonary embolism	# of averted / delayed deaths	Heart disease
						Gall bladder cancer	# of averted / delayed deaths	Cancer
						Rheumatic heart disease	# of averted / delayed deaths	Heart disease
28	Larrea-Gallegos	0	1	0	1					GHG emissions	kg CO2 eq/person/year	Climate change						Mean monthly cost of the food basket	PEN (Peruvian Sol)	Food price/cost
29	Monsivais	0	1	0	1					GHG emissions	kg CO2eq/day	Climate change						Diet costs	£/day	Food price/cost
30	Perignon	0	1	1	1					GHG emissions	g CO2eq/day	Climate change		Mean departure from observed diet ("acceptability")	%	Acceptability		Diet cost	€/day	Food price/cost
31	Philippidis	0	1	0	1					GHG emissions	kgCo2e	Climate change						Per capita expenditure on food	Euro per capita per year	Food price/cost
										Blue water footprint	m3	Water
										Land used	m2	Land
32	Reynolds	0	1	0	1					GHG emissions	kg CO2e/day	Climate change						Diet cost	£/person per day	Food price/cost
33	Ridoutt	1	1	0	0	Cropland Malnutrition Foodprint (CMF) , expressed in DALYs	Years	DALY		Cropland Scarcity Footprints (CSF)	m2 yr-e (equivalent)	Land
										Cropland biodiversity footprint (CBF)	Potentially disappeared fraction of species (PDF)	Biodiversity
34	Seconda	0	1	0	1					GHG emissions	kgCO2eq/year	Climate change						Diet cost	€/day	Food price/cost
										Primary energy consumption	MJ/year	Energy
										Land occupation	m2/year	Land
35	Springmann	1	1	0	1	Avoided deaths per year, total	Count	Mortality/death/life		GHG emissions	GtCO2eq	Climate change						Cost of illness (direct): direct healthcare costs	Economic value (USD trillion)	Health/healthcare cost
						Avoided deaths per year, coronary heart disease	Count	Heart disease		Social cost of carbon	Economic value (USD trillion)	Climate change	1					Cost of illness (indirect): indirect healthcare costs associated with unpaid informal care and productivity losses from lost labor time	Economic value (USD trillion)	Productivity cost
						Avoided deaths per year, stroke	Count	Stroke
						Avoided deaths per year, cancer	Count	Cancer
						Avoided deaths per year, type 2 diabetes	Count	T2D/blood glucose
						Years of life saved, total	Years	Mortality/death/life
						Years of life saved, coronary heart disease	Years	Heart disease
						years of life saved, stroke	Years	Stroke
						years of life saved, cancer	Years	Cancer
						years of life saved, type 2 diabetes	Years	T2D/blood glucose
						The value of health benefits associated with the willingness to pay for mortality reductions based on the value of statistical life and life-year (VSL and VSLY) (multiple illnesses)	Economic value (USD trillion)	Mortality/death/life	1
36	Springmann	1	1	0	0	Reduction in premature mortality (all risks)	%	Mortality/death/life		GHG emissions	% change	Climate change
						Averted deaths, coronary heart disease	% of averted deaths by coronary heart disease	Heart disease		Cropland use	% change	Land
						Averted deaths, stroke	% of averted deaths by stroke	Stroke		Freshwater use	% change	Water
						Averted deaths, cancer	% of averted deaths by cancer	Cancer		Nitrogen application	% change	Nitrogen or phosphorus
						Averted deaths, type 2 diabetes	% of averted deaths by type 2 diabetes	T2D/blood glucose		Phosphorus application	% change	Nitrogen or phosphorus
						Averted deaths, other	% of averted deaths by other diseases	Other
						Years of Life saved	Years	Mortality/death/life
37	Turner	0	1	1	1					GHG emissions	CO2 eq	Climate change		Food availability	Net imports relative to production	Food availability		Work place productivity costs, including leisure based production, home based production, workplace production, and recruitment and training	2014 AUD (Australian Dollar) millions	Productivity cost
										Mineral resources remaining relative to their highest level for key commodities	Relative reserve stock (%)	Other						Unemployment rate	%	Employment
										Land degradation multiplication factor for crop yield	Relative yield factor (%)	Land						Average individual wealth (per capita GDP)	GDP per capita (thousand$)	Other
										Water use	GL/year	Water						GDP total (Australia)	GDP (billiion 2006$)	Economy-level cost
																		GDP annual growth rate	Growth rate (%)	Economy-level cost
																		International inverstment position (debt to relative GDP)	%	Economy-level cost
																		Net international money flow to Australia	Volume (billion 2006$/year)	Economy-level cost
																		Health sector costs	2014 AUD (Australian Dollar) millions	Health/healthcare cost
38	van Dooren	0	1	0	1					GHG emissions	kg CO2 eq	Climate change						Diet cost	€ per day per person	Food price/cost
										Land use	m2*y	Land
										Fossil energy use	MJ*0.1	Energy
										ReCiPe**	score	Composite environmental indicator
39	Verly-Jr	0	1	0	1					GHG emissions	kg CO2eq per day	Climate change						Diet cost	USD/day	Food price/cost
40	Walker	1	1	0	0	Environmental human health impacts due to food production	DALYs	DALY		GHG emissions	kg Co2 eq	Climate change
						Personal human health impacts due to food consumption	DALYs	DALY		Water scarcity footprint	L equivalents	Water
										Land use driven biodiversity loss	Potentially disappeared fraction*years	Biodiversity
41	Willits-Smith	0	1	0	1					GHG emissions	kg CO2-equivalents per person per day	Climate change						Diet costs	US$ per person per day	Food price/cost
42	Wrieden	0	1	0	1					GHG emissions	kgCO2e/person	Climate change						Food cost (expenditure) per person per week	£	Food price/cost
										Land use	m2/person	Land

## Sheet: Outcome categories
Health categories		Environmental categories		Social categories		Economic categories
Weight/obesity		Climate change		Acceptability		Food price/cost
Heart disease		Air pollution		Employment		Health/healthcare cost
T2D/blood glucose		Water		Social risk		Social cost
Cancer		Land		Other		Enviroment cost
Mortality/death/life		Nitrogen or phosphorus		Unknown		Productivity cost
DALY		Energy		Taste cost		Other
QALY/QOL		Biodiversity		Food availability		Unknown
Stroke		Toxicity				Economy-level cost
Composite health indicator		Composite environmental indicator				Employment
Other		Acidification
Unknown		Eutrophication
Economic valuation (health)		Other
		Unknown
		Economic valuation (environment)

## Sheet: Diet
LASTING ID	Author	Diet1	Typology1_KB	Typology1_BH	Typology1_BB	Description1	Constructed1	Source1 / year	Per capita intake1 (y/n)	Food groups1 (y/n)	Nutrients1 (y/n)	Diet2	Typology2_KB	Typology2_BH	Typology2_BB	Definition2	Constructed2	Source2	Per capita intake2 (y/n)	Food Groups2 (y/n)	Nutrients2 (y/n)	Diet3	Typology3_KB	Typology3_BH	Typology3_BB	Definition3	Constructed3	Source3	Per capita intake3 (y/n)	Food Groups3 (y/n)	Nutrients3 (y/n)	Diet4	Typology4_KB	Typology4_BH	Typology4_BB	Definition4	Constructed4	Source4	Per capita intake4 (y/n)	Food Groups4 (y/n)	Nutrients4 (y/n)	Diet5	Typology5_KB	Typology5_BH	Typology5_BB	Definition5	Constructed5	Source5	Per capita intake5 (y/n)
100	He	American diet actually consumed					Healthy Eating Index (defining nutritional quality out of 100)	NHANES	n	n	n
105
106	Abdullah	MedDiet	Dietary pattern archetype				MedDiet is characterized by high intakes of fruit and vegetables, whole grains, legumes, and tree nuts; moderate intakes of cheese and yogurt, fish, poultry, and eggs; and low intakes of red and processed meat. And extra-virgin olive oil (EVOO) as the principal source of daily fat intake and a glass of wine almost always during supper hours	MedScore--global MedScore based on the Mediterranean diet pyramid (Oldways Preservation and Exchange Trust) of 11 components/ scoring method by Panagiotakos et al. (50) of 11 components.	n	y	n	MedDiet adherence scenario				a best-case when 50% of the population follows a MedDiet and shows 60% reduction in cardiovascular disease (CVD). The optimistic scenario savings when 25% of the population adopts a MedDiet and experiences 30% reduction in CVD. The pessimistic scenario follow a MedDiet adherence among 15% of the population with 20% reduction in CVD. The very-pessimistic scenario represents a 5% of the population …
107	Bozeman	Food Commodities	Observed or approximated diets				vegetables, fruits, protein food, dairy, and grains/ kg per year (kg/year),		n	y	n
108	Clark	Food group	Observed or approximated diets				15 different food groups: chicken, dairy, eggs, fish, fruits, legumes, nuts, olive oil, potatoes, processed red meat, refined grain cereals, sugar-sweetened beverages (SSBs), unprocessed red meat, vegetables, and whole grain cereals		n	y	n
109	Cobiac	Intervention 1	Statistically estimated or simulated diets			diet that meets nutrition recommendations		Vieux F, Perignon M, Gazan R, Darmon N. Dietary changes needed to improve diet sustainability: are they similar across Europe? Eur J Clin Nutr. 2018;72:951–60.	n	n	y	Intervention 2				a diet that meets nutrition recommendations but does not increase GHG emissions		Vieux F, Perignon M, Gazan R, Darmon N. Dietary changes needed to improve diet sustainability: are they similar across Europe? Eur J Clin Nutr. 2018;72:951–60.	n	n	y	intervention 3				a series of diet that meet nutrition recommendations and reduce GHG emissions in increasing 10% increments		Vieux F, Perignon M, Gazan R, Darmon N. Dietary changes needed to improve diet sustainability: are they similar across Europe? Eur J Clin Nutr. 2018;72:951–60.	n	n	y	intervention 4				a diet in which GHG emissions are minimised.		Vieux F, Perignon M, Gazan R, Darmon N. Dietary changes needed to improve diet sustainability: are they similar across Europe? Eur J Clin Nutr. 2018;72:951–60.	n	n	y
110
111
112	Irz	average French diet	Observed or approximated diets			rich in fat, particularly of the saturated kind that originates primarily from animal products	22 food aggregate demand from KANTAR with nutrient content calculated by combining food composition database of the French dietary intake survey.	INCA2	n	n	y	reduced animal products (-5%)				all meat, red meat, dairy products that include SFA			n	y	n	reduce snack				reduce consumption of both salty and sweet snack			n	n	y	F&V recommendation				to include more F&V			n	y	n	fish recommendation				to include more fish			n
113	Mackenbach	DHD				dietary score	Dutch Healthy Diet Index 2015 (range 0-130)	HELIUS study & Dutch dietary guidance 2015	n	y	y	DASH				Dietary Approaches to Stop Hypertension	8 dietary component without sodium intake.	Fung TT, Chiuve SE, McCullough ML, Rexrode KM, Logroscino G, Hu FB. Adherence to a DASH-style diet and risk of coronary heart disease and stroke in women. Arch Intern Med. 2008;168:713–20.	n	y	y	MDS				Mediterranean Dietary Score	items presumed to be close to the Mediterranean dietary patterns (non-refined cereals, fruits, vegetables, legumes, olive oil, fish and potatoes) scores of zero (lowest adherence) to five (highest)	Panagiotakos DB, Pitsavos C, Arvaniti F, Stefanadis C. Adherence to the Mediterranean food pattern predicts the prevalence of hypertension, hypercholesterolemia, diabetes and obesity, amonghealthy adults; the accuracy of the MedDietScore. Prev Med (Baltim). 2007;335–340	n	y	y	Dutch				FFQ for 1429 Dutch citizens to describe dietary patterns, part of the HELIUS study (large-scale prospective cohort study)	HELIUS study, 2011-2015 data collection, questionnaires and physical examination used	Stronks et al., 2013; Snijder et al., 2017	n	n	n	South-Asian Surinamese				FFQ for 1003 South-Asian Surinamese citizens to describe dietary patterns, part of the HELIUS study (large-scale prospective cohort study)	HELIUS study, 2011-2015 data collection, questionnaires and physical examination used	Stronks et al., 2013; Snijder et al., 2017	n
114	Seifu	MDS					Mediterranean diet critera (standard). Mediterranean Diet Score	Trichopoulou, A.; Costacou, T.; Bamia, C.; Trichopoulos, D. Adherence to a Mediterranean diet and survival in a Greek population. N. Engl. J. Med. 2003, 348, 2599–2608.	n	y	n	Current Consumption				coded and classified using “AUSNUT 2011–2013” constructed by FSANZ.	based on 24 H recall data, AMPM modified to reflect Australian Food Supply, used dietary data from day 1 of 25-h recalls.	National Nutrition and Physical Activity Survey (NNPAS) 24HR 2011-2012 from the Australian Bureau of Statistics	n	n	n
115	Tainio	Scenario F	Statistically estimated or simulated diets			consumed 1 more portions of F&V per day	Used the Naitonal Diet and Nutiriton Survey as a baseline and assumed that everyone in the study populaiton would ocnsume 1,2,3,4, or 5 portions of F&V more per day	National Diet and Nutrition Survey	n	y	n	Scenario G				consumed 2 more portions of F&V per day	Used the National Diet and Nutiriton Survey as a baseline and assumed that everyone in the study populaiton would ocnsume 1,2,3,4, or 5 portions of F&V more per day	National Diet and Nutrition Survey	n	y	n	Scenario H				consumed 3 more portions of F&V per day	Used the National Diet and Nutiriton Survey as a baseline and assumed that everyone in the study populaiton would ocnsume 1,2,3,4, or 5 portions of F&V more per day	National Diet and Nutrition Survey	n	y	n	Scenario I				consumed 4 more portions of F&V per day	Used the National Diet and Nutiriton Survey as a baseline and assumed that everyone in the study populaiton would ocnsume 1,2,3,4, or 5 portions of F&V more per day	National Diet and Nuttrition Survey	n	y	n	Scenario J				consumed 5 more servings of F&V per day	Used the National Diet and Nutiriton Survey as a baseline and assumed that everyone in the study populaiton would ocnsume 1,2,3,4, or 5 portions of F&V more per day	National Diet and Nuttrition Survey	n
116	Abejon	Average Current Spanish Consumption Pattern	Observed or approximated diets			the sum of the household food purchase and the food eatn out of home.		Spanish food composition database	n	y	y	NDG				National Dietary Guideline	The diet based on the National Dietary Guidelines	Spanish food composition database	n	y	y	MED				Mediterranean diet pyramid	The diet followed the Mediterranean diet pyramid	Spanish food composition database	n	y	y	OLV				ovo-lacto-vegetarian	recommendations from the Spanish Vegetarian Union	Spanish food composition database	n	y	y	VEG				vegan diet	The diet based on the recommendations for a vegan diet (VEG) provided by the Spanish Vegetarian Union	Spanish food composition database	n
117	Allan	Healthy Eating Guideline	Dietary pattern archetype			less meat and less caloric food. Less caloric = lower spending	a 38.8% reduction in calories from red meat and a 2.7% reduction in Scottish household expenditure and a 1.4% reduction on spending on Food and Bev services sector - lower calories translates to lwoer spending	Healthy Eating Guideline from Springman et al (2016)	n	n	n
118	Apostolaki et al	Current Diet	Observed or approximated diets			Current consumption for Minoa, Crete, Greece older population. Used this diet to measure adherence to Med	all measurements of the frequency of food consumption were converted into daily measurements. Secondly, the foods were grouped into 10 food groups, according to cate_x0002_gorization process reported by Passmore and Eastwood [31], a method used in other nutritional epidemiological studies, also in Greece [32]. The food groups were ten: cereals, potatoes, vegetables, fruits/ fresh juices, meat and…	Water Balance Questionnaire (WBQ) - Malisova et al., 2012	n	y	n	Mediterranean Diet				high daily consumption of olive oil as the main source of fat, daily consumption of whole grains and nuts, fresh fruits, vegetables, legumes, low-to-moderate consumption of milk and dairy products, fish, low consumption of red meat and rare consumption of sweets and low to moderate consumption of wine	measured adherence using the MedDietScore questionnaire. For estimating the adherence to MD, the MedDietScore questionnaire was used [23]. This score includes 11 main components with a score of 0 to 5 assigned according to servings per week recommended by the Mediterranean dietary pattern	Panagiotakos et al., 2006	n	y	n
119	Arrieta	Current diet				based on nationwide representative nutritional surveys	National Survey of Household Income and Expenditure used along with the Adult-Male Equivalent approach to allocate food to household members and construct a diet. This was broken down by SES.	NSHIE 2017/2018 collected by the National Institute of Statistics and Censuses (INDEC)	y	y	y	AHEI				AHEI-2010 is an overall diet quality index , and it was validated as a strong predictor of major chronic disease risk, mortality, and biomarkers of in_x0002_flammation and endothelial function	The AHEI-2010 encompasses key components of healthy diets, including higher consumption of fruits, vegetables, nuts and legumes, whole grains, PUFAs, long-chain n−3 PUFAs (mainly from seafood), and lower consumption of red/processed meat, SSBs (including fruit juice), trans fat, alcohol, and sodium.	developed by the Harvard T.H. Chan School of Public Health	n	y	y
120
121
122
123	Bozeman	EAT-Lancet diet score				EAT-Lancet Commission on healthy diets and sustainable food systems established a comprehensive global diet score that meets nutritional standards while remaining within planetary boundaries in year 2019.	Diet consists of vegetables, fruits, whole grains, legumes, moderate or low amounts of seafood and poultry, and low or no amounts of red meat, refined grains, and added sugars and starcy vegetables	Willet et al., 2019	y	y	n	Current Consumption				per capita food consumption data, not developed into a diet	per capita food consumption from NHANES WWEIA, not developed into a diet, results presented as food groups	NHANES WWEIA 2003-2010	x	x
124
125
126	Cambeses-Franco	SNND	Dietary pattern archetype			An daptation of NND which is a daily reference diet developed within the framework of the project OPUS (Optimal well-being, Development and Health for Danish children through a healthy New Nordic Diet). The diet consists of locally grown, seasonal, nutritious and environmentally friendly foods, which are consumed mainly in Denmark, Finland, Iceland, Sweden and Norway. For SNND, these health, gast…	The average daily quantification of the most distinct Nordic identity dietary components detailed by Mithril et al. (2013) was consulted to establish the composition of the SNND	The Consumption, Commercialization and Food Distribution: Household Consumption Database Program (MAPA, 2019)	y	n	n	MD				A MD-style diet typically includes a high intake of olive oil, fruit, nuts, vegetables, legumes and a modest consumption of fish, meat, wine and dairy products (Preedy and Watson, 2020; S´anchez et al., 2020)		(Preedy and Watson, 2020; S´anchez et al., 2020)	n	n	n	SEAD				common dietary pattern in the northwest of Spain and is characterized by the consumption of fresh and seasonal foodstuffs, freshly-prepared and low-processed foods		(Esteve-Llorens et al., 2019a).	n	n	n	Dietary Quality Index				A Dietary Quality Index developed by Van Dooren et al. (2014) was proposed for estimation to consider the potential health benefits of a balanced diet.	the Dietary Quality Index was developed considering the ten nutritional parameters detailed in Equation (1) and having in mind the nutrient intake targets reported by WHO, Food and Agricultural Organization (FAO) and the European Food Safety Authority (EFSA) for the prevention of diet-related chronic diseases.	the Spanish Food Composition Database (BEDCA, 2017)	y	n	y
127	Cambeses-Franco	Paleo diet	Dietary pattern archetype			Based on literature of representative diet	developed a representative Paleo diet for Spain	Cordain, L., 2002. The nutritional characteristics of a contemporary diet based upon Paleo_x0002_lithic food groups. J. Am Neutraceutical Assoc 5, 15–24	y	y	y	MD				Mediterranean Diet		González-García et al., 2020)	y	y	y	SEAD				Southern European Atlantic Diet		González-García et al., 2020)	y	y	y	NAOS				Spanish Dietary Guidelines		González-García et al., 2020)	y	y	y
128	Castillo	modern Mexican diet					current diet inclination from production yield	FAOSTAT 2018	n	y	n	Mesoamerican diet				traditional diets	identified a significant amount of edible species in each of the eight ecoregions	(Bye and Linares, 2000; Pérez et al., 2003; Chávez et al., 2009; López, 2011; Jongema, 2012; Van Huis, 2013; Cruz, 2014; Vera, 2018; RHNM, 2019).Mexican National Commission for the Knowledge and Use of Biodiversity (CONABIO, 2019).	n	y	n
129	Chaudhary	Current Diet	Observed or approximated diets			Current diet consumed in each Indian state (total of 35)	Based on current dietary intake data. We use the National Sample Survey of Consumption Expenditure in India (NSS Round 68, 2011–12) as the basis for assessing dietary intake. Provided average state-specific daily intake of each of the 111 food items (in g capita-1 day-1)	National Sample Survey of Consumption Expenditure in India (NSS Round 68, 2011–12)	y	y	y	Sustainable Diet				meet daily recommendations for 29 nutrients, exist within five environmental planetary boundaries, including greenhouse gas emissions, freshwater use, cropland use, nitrogen, and phosphorus application, and satisfy several cultural acceptability constraints: for all 35 states of India	We follow the optimization routine presented by Chaudhary and Krishna, 2019 For each of 35 states and union territories (states hereafter), and urban and rural households, we use a non-linear optimization algorithm that minimizes the deviation from current diet, while meeting all constraints (Table 1) and calculate the optimized amounts of 111 food items. Constraints: nutritional (mean daily per …	Chaudhary and Krishna, 2019; Springmann et al., 2018	y	y	y
130	Chen, C	Current diet	Observed or approximated diets			based on nationwide representative nutritional surveys	based in FAO food balance sheet, consumption of 82 food items	FAO food Balance Sheet	y	y	y	Healthy Global Diet (HGD)				implementation of global dietary guidelines on healthy eating	constructed according to description in: Springmann, M.; Godfray, H.C.J.; Rayner, M.; Scarborough, P. Analysis and valuation of the health and climate change cobenefits of dietary change. Proc. Natl. Acad. Sci. USA 2016, 113, 4146–4151. [CrossRef]	Springmann, M.; Godfray, H.C.J.; Rayner, M.; Scarborough, P. Analysis and valuation of the health and climate change cobenefits of dietary change. Proc. Natl. Acad. Sci. USA 2016, 113, 4146–4151. [CrossRef]	y	y	y	TAX				diet as a consequence of levying a greenhouse gas (GHG) tax on food products	combining the data on current food consumption (from FAO), with their GHG characterization factors (e.g., gCO2eq per g of beef; from Springmann et al. [20]), and the price and expenditure elasticities (from Tiffin et al. [36]) along with a food greenhouse gas tax of 96 Swiss Franc per tCO2-eq (~96.36 US $) adopted from guidelines presented by the Swiss Federal Office for Environment.	Springmann, M.; Sacks, G.; Ananthapavan, J.; Scarborough, P. Carbon pricing of food in Australia: An analysis of the health, environmental and public finance impacts. Aust. N. Z. J. Public Health 2018, 42, 523–529.; Swiss Federal Office for Environment; Tiffin, R.; Balcombe, K.; Salois, M.; Kehlbacher, A. Estimating Food and Drink Elasticities. Available online: https://www.gov.uk/government/uplo…	y	y	y	vegan					alternative diet availables from Eggenberger et al	Eggenberger, S.; Jungbluth, N.; Keller, R. Environmental impacts of scenarios for food provision in Switzerland. In Proceedings of the The 10th International Conference on Life Cycle Assessment of Food (LCA Food), Dublin, Ireland, 19–21 October 2016	y	y	y	lacto-ovo vegetarian					alternative diet availables from Eggenberger et al	Eggenberger, S.; Jungbluth, N.; Keller, R. Environmental impacts of scenarios for food provision in Switzerland. In Proceedings of the The 10th International Conference on Life Cycle Assessment of Food (LCA Food), Dublin, Ireland, 19–21 October 2016	y
131	Chen	MD	Dietary pattern archetype			Mediterranean Diet	The intake of each of 9 food categories (dairy, meat, fruit, vegetables, legumes, cer_x0002_eals, fish, fat, and alcohol) was computed, and a value of 0 or 1 was assigned to each of 9 food components with the use of sex-specific medians as the cutoffs. For beneficial compo_x0002_nents (fruit, vegetables, legumes, cereals, and fish), persons whose consumption was below the median were assigned a v…	Block 98 Food Frequency Questionnaire at REGARDS study baseline. Trichopoulou et al., 2003	n	n	n
132	Churak	Normal weight diets	Observed or approximated diets			Food consumption data of Thai adults aged 19–60 years classified into three groups based on BMI	24-hour dietary recall, was used to identify and quantify food consumption pattern. INMUCAL-Nutrient software program version 2 (database version WD2). Results were then divided into three different BMI groups	Thailand National Food Consumption Survey 2006	y	y	n	Overweight diet				Food consumption data of Thai adults aged 19–60 years classified into three groups based on BMI	24-hour dietary recall, was used to identify and quantify food consumption pattern. INMUCAL-Nutrient software program version 2 (database version WD2). Results were then divided into three different BMI groups	Thailand National Food Consumption Survey 2006	y	y	n	Obese diet				Food consumption data of Thai adults aged 19–60 years classified into three groups based on BMI	24-hour dietary recall, was used to identify and quantify food consumption pattern. INMUCAL-Nutrient software program version 2 (database version WD2). Results were then divided into three different BMI groups	Thailand National Food Consumption Survey 2006	y	y	n
133
134	de Gavelle	French Consumption	Observed or approximated diets			The management of left-censored data under different hypotheses (lower-bound (LB) and upper-bound (UB)), the hypotheses of speciation drawn for some substances, and how the estimated daily intakes were calculated	440 substances (including trace elements, persistent organic pollutants, additives, pesticide residues, and mycotoxins) in 212 core foods sampled in 2007–2009. The food items analyzed during TDS2 were defined from the INCA2 nomenclature and covered about 90% of the entire French diet (Sirot et al. 2009).	French Second Total Diet Study 2 and INCA2	n	y	y	PANDiet				PANDiet score (from 0 to 100) where a higher score reflected the higher overall nutrient adequacy of the diet	calculated as the mean of an adequacy subscore (AS), which is the average of the probabilities of adequacy (PAs) of nutrients for which an estimated average requirement is defined, and amoderation subscore (MS), which is the average of the PAs of nutrients with an existing upper bound reference value	PANDiet probabilistic scoring (Verger et al. 2012), as previously described (de Gavelle et al. 2019) French Agency for Food, Environmental and Occupational Health & Safety (Anses) (Anses 2016a)	n	y	y	SN (diet scenario 1)				scenario with no constraint individuals	could have paired modifications between two protein foods that they were already consuming. The scenario SN was the same as the one that we described in detail in a previous publication and referred to as S2 (de Gavelle et al. 2019).	(de Gavelle et al. 2019).	n	y	y	SP (diet scenario 2)				constrained by an increase in the plant:animal protein ratio	the same modifications were permitted but the percentage of plant protein (among total protein) in the diet of each individual had to increase at each iteration of the stepwise models, i.e., the modification was constrained by an increase in plant:animal protein.	(de Gavelle et al. 2019).	n	y	y
135	Donati	Italian Diet of 104 young adults (current diet)	Observed or approximated diets			Dietary information was collected from students attending eight different final year classes in high schools in Parma (Italy).	Their diet was monitored with 7-day weighed dietary records (Dall'Asta et al., 2012). Participants were asked to weigh all food and drinks consumed and to use standard household measures (e.g. table spoon, tea spoon, cup) to estimate the amount where weighing was not possible. Food items included in dietary records were used to create a nutritional database, linked to the food code of the Europea…	European Institute of Oncology (EIO) database (Gnagnarella, Salvini, & Parpinel, 2008).	n	y	y	Levels of Absorption Referencec of Nutrients and Energies for Italian population				The guidelines about the daily and weekly consumption frequency for each category of food products.		SINU. (2012). LARN e Livelli di Assunzione di Riferimento di Nutrienti ed energia per la	y	n	y
136	Drew	New Zeland Food intake data	Observed or approximated diets			346 individual food groups from the national nutrition survey	multiple-pass 24h diet recall survey of 4,721 New Zelanders at least 15 years old conducted in 2008-2009	The New Zeland Adult Nutrition Survey (NZANS)/ 2011	n	y	y	New Zeland Dietary Guidelines (DG-1)				Shifts current consumption with minimum necessary change to meet the New Zealand Ministry of Health’s (NZMOH)Eating and Activity Guidelines for New Zealand Adults(NZDGs).	table 1	New Zeland Dietary Guidelines recommendations (McIntyreandDutton, 2015)	n	y	y	Once weekly plant-based meal (DG2)				Meeting NZDGs(DG1) plus one serving from the NZDG meat, seafood, and egg category replaced once weekly with two servings from the NZDG legumes, nuts, and seeds category	table1	New Zeland Dietary Guidelines recommendations (McIntyreandDutton, 2015)	n	y	y	Beef and lamb replaced with poultry and pork (DG3)				Meeting NZDGs (DG1) plus: a) remaining processed meat reduced to zero with servings redistributed proportionally among other discretionary categories	table 1	New Zeland Dietary Guidelines recommendations (McIntyreandDutton, 2015)	n	y	y	Meat exchanged for seafood, eggs, legumes, nuts, seeds: pescatarian (DG4)				Meeting NZDGs (DG1) plus: a) remaining processed meat reduced to zero with servings redistributed proportionally among other discretionary categories	table 1	New Zeland Dietary Guidelines recommendations (McIntyreandDutton, 2015)	n
137	Eini-Zinab	NRF	Diet scores or indices			The Nutrient Rich Food (NRF) index was used as a profile of the quality of diet	NRF index provides an overall nutrient density score based on several nutrients. The nutrient density of foods is defined as the amount of selected nutrients per reference amount of food (100 kcal, 100 g or a serving size)(25). The development of NRF index scores involves several methodological issues, including the selection of key nutrients, the choice of RDA and the basis of calculation (per 1…	Household Income Expenditure Survey	n	y	y	maximum NRF				diet with maximum NRF	Changing variables are those decision variables manipulated to reach the objective by considering constraints to reach the goal	Household Income Expenditure Survey	n	y	y	minimum cost				diet with minimum cost	Changing variables are those decision variables manipulated to reach the objective by considering constraints to reach the goal	Household Income Expenditure Survey	n	y	n	minimum water footprint				diet with the minimum water footprint	Changing variables are those decision variables manipulated to reach the objective by considering constraints to reach the goal	Household Income Expenditure Survey	n	y	n	minimum carbon footprint				diet with the minimum carbon footprint	Changing variables are those decision variables manipulated to reach the objective by considering constraints to reach the goal	Household Income Expenditure Survey	n
138	Errickson	Vegan	Dietary pattern archetype			set animal GHG costs to zero			n	n	n	Business As Usual (BAU)					assumes per capita animal consumption is fixed over time		n	n	n	Standard American Diet (SAD)				Meat Intensive Western Diet (Individual)			n	n	n
139
140	Esteve-Llorens	Spanish Dietary Patterns	Observed or approximated diets				"17 average citizens" - per autonomous region Functional Unit (FU) - annual consumption of foodstuffs per person	Household consumption survey - Spanish Ministry of Agriculture, Fisheries and Food	y	n	y	Nutrient Rich Diet 9.3 Index					101 foods considered as the most representative are grouped into 15 different food categories (i.e., fruits, vegetables, grains, 251 legumes, nuts, dairy, eggs, meat, seafood, canned food, ready meals, sweets, fats/oils, sauces, 252 and beverages)	Spanish Food Composition Database	n	n	y
141
142	Eustachio Colombo	Basline Diet	Observed or approximated diets			UK National Diet	Dietary data based on 18,006 food diaries from 4528 individuals participating in the UK National Diet and Nutrition Survey (2012/13–2016/17) constituted the baseline diet. These were aggregated to quanitfy the total national consumption (grams) and energy content (kcal) of 265 new compositionally distinct food groups. Based on a 4 day self-reported intake, rolling program of cross sectional surve…	UK National Diet and Nutrition Survey 2012/13-2016/17	y	y	n	F&V-ALL				the additional consumption required to achieve 5-a-day comes from all fruit and vegetable varieties (proportionate to their current consumption in the United Kingdom) and is sourced from the same countries as current patterns.	Linear programming was used to model the dietary modifica_x0002_tions proposed by each hypothetical pathway and to constrain the dietary energy content so that average energy content was equal to that in the observed diets. additional fruit con_x0002_sumption replaced consumption of sweet snacks and additional vegetable consumption replaced consumption of meat (red, processed, and poultry) on a p…	UK National Diet and Nutrition Survey 2012/13-2016/17	y	y	n	VEG-ALL				the additional consumption required to achieve 5-a-day comes only from all vegetable varieties (pro_x0002_portionate to their current consumption in the United Kingdom) and is sourced from the same countries as current patterns	Linear programming was used to model the dietary modifica_x0002_tions proposed by each hypothetical pathway and to constrain the dietary energy content so that average energy content was equal to that in the observed diets. additional fruit con_x0002_sumption replaced consumption of sweet snacks and additional vegetable consumption replaced consumption of meat (red, processed, and poultry) on a p…	UK National Diet and Nutrition Survey 2012/13-2016/17	y	y	n	F&V-UK				the additional consumption required to achieve 5-a-day comes only from fruit and vegetable varieties that could plausibly be grown to a greater extent in the United Kingdom (i.e., “UK-capable crops”) (Supplemental Table 7), proportionate to their current consumption in the United Kingdom.	Linear programming was used to model the dietary modifica_x0002_tions proposed by each hypothetical pathway and to constrain the dietary energy content so that average energy content was equal to that in the observed diets. additional fruit consumption replaced consumption of sweet snacks and additional vegetable consumption replaced consumption of meat (red, processed, and poultry) on a per-kilo…	UK National Diet and Nutrition Survey 2012/13-2016/17	y	y	n	VEG-UK				the additional consumption required to achieve 5-a-day comes only from vegetable varieties that could plausibly be grown to a greater extent in the United Kingdom (i.e., “UK-capable crops”) (Supplemental Table 7), proportionate to their current consumption in the United Kingdom	Linear programming was used to model the dietary modifica_x0002_tions proposed by each hypothetical pathway and to constrain the dietary energy content so that average energy content was equal to that in the observed diets. additional fruit consumption replaced consumption of sweet snacks and additional vegetable consumption replaced consumption of meat (red, processed, and poultry) on a per-kilo…	UK National Diet and Nutrition Survey 2012/13-2016/17	y
143
144	Frehner	Current Consumption	Observed or approximated diets			dietary recall for Switzerland, conducted between January 2014 and February 2015	A total of 2057 participants completed two 24 h dietary recalls, reporting all food items consumed within the last 24 h. Food items were entered as detailed as possible (e.g. tomatoes) and subsequently grouped to food categories (e.g. vegetables. The consumed amounts of each food product in the dietary recalls had to be transformed in order to be consistent with the reference units of the environ…	menuCH-Chatelan et al., 2017	y	y	n	AHEI				Alternative Healthy Eating Index. , a diet quality score which correlates well with coronary heart disease, diabetes, and risk of stroke and cancer	AHEI is derived from the consumed amounts of 11 food categories, where various intake thresholds define the amount of points that are allocated to the observed in_x0002_dividual consumption levels, leading to a maximum achievable score of 110 points. A higher AHEI indicates a higher diet quality	Chiuve et al., 2012; Pestoni et al., 2019	y	y	y
145	Fresan	Current consumption	Observed or approximated diets			current consumption in Spain based on a proespective cohort study of Spanish graduates	validated, semi-quantitative 136 item FFQ was completed at baseline to assess habitual diet of the previous year. Each FFQ item contains a typical portion size and 9 consumption frequency categories ranging from "never/almost never" to "more than 6 times/day" Daily food intake was estimted by multiplying the consumption frequency by the standard portion size of every item. Nutrient consumption wa…	Martin-Moreno et al., 1993; de la Fuenta-Arrillaga et al., 2010; Fernandez-Ballart et al., 2010; Mataix et al., 2003; Moreiras et al., 2013	n	y	y	Sustainable Diet Index				An index which encompasses the simultaneous nutritional quality of the diet, its impact of the envionrment, and its market price was created.	The sub-index in the SDI to evaluate the nutritional quality of the diet was the 2015-2020 Dietary Guideline for Americans INdex (2015DGAI), that was previously applied by Fresan et al., 2018 based on the 2015-2020 DGA recommendations	Fresan et al., 2018	n	y	y
146	Fresan	Daily Food Intake	Observed or approximated diets			consumption frequency / portion	semi quatitative 136 item FFQ - daily food intake calculated product of consumption frequency and portion size	Seguimiento Universidad de Navarra (SUN project) - Spanish cohort 2019 (17,387 participants)	n	y	y
147	Fresan	Current Diet	Observed or approximated diets			current diet in Spain based on SUN study	Usual diet was recorded using a validated semiquantitative FFQ completed at baseline with 136 food items. Daily food intake was estimated by multiplying the frequency of consumption for each item and the typical portion size specified in the FFQ	Martin-Moreno et al., 1993; de la Fuenta-Arrillaga et al., 2010; Fernandez-Ballart et al., 2010; Seguí-Gómez et al., 2006 (SUN study)	n	n	n	Mediterranean Diet				measured adherence to Med diet based on index	The index proposed by Trichopoulou and colleagues26 was used to measure the adherence to the MeD. A score of 0 or 1 was given to each of these nine components of this index (vegetables, legumes, fruits and nuts, cereals, fish, meat and meat products, fatty dairy products, alcohol and fat intake [as the ratio of monounsaturated lipid to satu_x0002_rated lipid intake]), using the sex-specific media…	Seguí-Gómez et al., 2006 (SUN study); Trichopoulou et al., 2006	n	n	n	Western Diet				western dietary pattern.	used principal component analysis in order to establish a WDP in our cohort, because there is no specific a priori definition of the WDP. Food products were grouped into 30 categories, as described by Lopez et al. We excluded those food groups whose measure of sampling adequacy was lower than 0.65. The factor score for the diet was constructed by summing observed consumptions of the component foo…	Seguí-Gómez et al., 2006 (SUN study)	n	n	n	Provegetarian Diet				preference for plant origin foods instead of animal ones	Adjusted for total energy intake, using the residual method separately for men and women. We also adjusted for the baseline consumption (g/day) of 12 food groups: 7 from plant origin (vegetables [including roasted potatoes and french fries]; fruits [including fruit in syrup or juice and dried fruits] and fruit juices; nuts; legumes; cereals [whole and refined]; plant origin oils; and bakery produ…	Seguí-Gómez et al., 2006 (SUN study); Pimento et al., 2015; Martínez-González et al., 2014	n	n	n
148	Germani	Current Diet	Observed or approximated diets			IRAN-SCAI food consumption: Based on current food consumption fo the Italian Population	derived from 2005 to 2006 INRAN-SCAI survey	INRAN-SCAI survey and Leclercq et al., 2009	y	n	n	MD				Mediterranean Diet: energy intake of about 2000 Kcal/d with the following nutrients shares: 55–60%E from carbohydrates, 10–12%E from proteins and 30%E from fats	result of consensus among experts who developed a new revised edition of Med pyramid based on the model of MD	Bach-Fai et al., 2011; model source: www.CIISCAM.org; Del Balzo et al., 2012	y	n	n
149	González-García et al	MD	Dietary pattern archetype			Mediterranean Diet: principally a plant-based diet, rich in fruits, vegetables and nuts and low in animal-based products, with olive oil as the main source of dietary fat	follow the dietary reference intakes based on the frequency (daily, weekly or occasional) with which each food item or category must be consumed.	MDF. Mediterranean diet foundation. 2019. https://dietamediterranea.com/en/; Castañé and Antón, 2017; Sáez-Almendros et al., 2013	y	y	n	SEAD				Southern European Atlantic Diet: high consumption of vegetables, fruits and olive oil. SEAD is also characterised by high intake of starch-based products (mainly potatoes and bread) and fish and seafood as well as moderate consumption of dairy products and meat (mainly, beef and pork)	follow the dietary reference intakes based on the frequency (daily, weekly or occasional) with which each food item or category must be consumed	ADF. Atlantic Diet Foundation. 2019. https://www.fundaciondietatlantica.com/eng/index.php	y	y	n	NAOS				dietary pattern following the Spanish dietary guidelines also known as Strategy for Nutrition, Physical Activity and Prevention of Obesity - NAOS in Spanish (NAOS diet): higher consumption frequencies some foodstuffs such as animal-based and starch-based products among others when compared to MD	follow the dietary reference intakes based on the frequency (daily, weekly or occasional) with which each food item or category must be consumed	SENC. Spanish society of community nutrition. 2019. http://www.nutricioncomunitaria.org/es/noticia/ guia-alimentacion-saludable-ap	y	y	n
150	Goulding	Planetary Health Reference Diet					widely available in Australian supermarkets, and allowed for dietary variation over 7 day	EAT LANCET PHD	n	y	y	Typical Australian Diet Basket				pre-established food basket to represent usual diet consumed by Australians	pre-esatablished food based was based on actual consumption habits over 7 days for a reference household of two adults and two children as determined by national nutrition survey data	Firel, Barosh, and Lawrence, 2013	n	n	n
151	Gupta	Healthy Eating Index 2015				Dietary Quality Index Scale 1-100	HEI-2015score reflects an overall diet quality computed using nineadequacy components (total fruit, whole fruit, total vegetables,greens and beans, whole grains, dairy products, total protein,seafood and plant proteins and fatty acids) and four moderationcomponents (refined grains, Na and saturated fat and added sug-ars).	US 2015 dietary guidelines	n	y	n	Nutrient Rich Food Index 9.3				measures dietary nutrient density	The reference amountswere protein (50 g), fibre (28 g), vitamin A (900 mg), vitamin C(90 mg), vitamin D (20μg), Ca (1300 mg), Fe (18 mg), K(4700 mg) and Mg (420 mg). Daily values for LIM components were: added sugar (50 g), saturatedfat (20 g) and Na (2300 mg).	based on Ref. daily values defined by US FDA and other standards	n	n	y	Current Consumption				dietary intake described using Fred Hutch FFQ	Fred Hutch FFQ used to develop diet, foods were than categorized based on processing amount. Foods were classified into unprocessed, processed, UP, and culinary ingredients
152	Hallström	SAD	Dietary pattern archetype			Standard American Diet	Dietary intake levels are based on the USDA per capita loss-adjusted food availability data by weight for 2012	USDA ERS, 2014	y	n	n	HAD-1				Healthy Alternative Diet 1	We adjusted SAD for foods which met four criteria. HAD-1 reflects the USDA dietary recommendations, the "USDA Food Pattern" with processed meat limited to 20% of total red meat. The meat removed in the HADs was replaced by increases in beans and peas, based on a framework developed by the USDA for replacing meat protein with plant-based protein	USDA and HHS, 2010 (DGA)	n	n	n	HAD-2				Healthy Alternative Diet 2	red meat was further reduced to 25 g of cooked meat day−1 , and processed meat was eliminated. The meat removed in the HADs was replaced by increases in beans and peas, based on a framework developed by the USDA for replacing meat protein with plant-based protein	USDA and HHS, 2010 (DGA)	y	n	n	HAD-3				Healthy Alternative Diet 3	all red and processed meat was eliminated. The meat removed in the HADs was replaced by increases in beans and peas, based on a framework developed by the USDA for replacing meat protein with plant-based protein	USDA and HHS, 2010 (DGA)	y	n	n
153	Han	Chinese Dietary Guidelines (by age/gender)				recommended energy intake grams/day by diet	Food Group Data by category 1) cereals/tubers 2) vegetables 3) fruits 4) meats/poultry 5) eggs 6) aquatic products 7) dairy 8) soybeans/nuts 9) oils 10) salt 11) sugars	2016 Chinese Dietary Guidelines	n	y	n
154	He	Current Diet				current diet consumed in China	based on individual food intake in habitual dietary patterns that arederived from the latest China Health and Nutrition Survey (CHNS) in 2011. Data is from 12 provines in China with varying SES contexts. For each food group, we adopt the average of the 3-day intake taken for each individual as her/his habitual intake.	Caroline Populaiton Center of the University of North Carolina at Chapel Hill and the Chinese Center for Disease Control and Prevention (CCDC) http://www.cpc.unc.edu/projects/china	n	n	n	Healthy Diet				recommended chienese diet, follows the Balanced Dietary Patterns from 2016 Chinese Dietary Guidelines: this guideline suggests a daily intake of 14 major food groups (refined grains, coarse cereals and pulse, tubers, dark-colored vegetables, light-colored vege_x0002_tables, fruits, meat, eggs, seafood, dairy products, soybeans, nuts, oil, and salt) for healthy individuals, each specified for 11 d…	The 2016 Chinese Dietary Guideline was used as a reference for a "healthy diet"	2016 Chinese Dietary Guideline	n	n	n
155	He	Current Consumption	Observed or approximated diets				calculate two day average food intake for each individual	NHANES 2005-2016	y	y	n	HEI				Healthy Eating Index, used to score the diet of individuals in the US based on NHANES data. HEI evaluates the conformance with dietary guidelines by scoring the adequacy of multiple food group components in individual daily diets	A score is calculated for each recommendation to evaluate the performance of the individual diet in a specific component. the full scores add up to 100, and the sum of the scores an individual gets for each component then represents their dietary quality, with a higher total score indicating a better dietary quality.	Guenther et al., 2013	y	y	n	Optimized Diet				diet that can satisfy nutritional requirements with the smallest change from the current diet. Also includes a budget constraint	The optimization is conducted for each individual in our sample by using nonlinear programming	Hitaj et al., 2019 (optimization scenario)	y	y	n
156	Hwalla	WHO Food Groups	Observed or approximated diets			composite mixed dished dissected into individual foods - excluding additional foods processed meats, salty snacks, SSBs and diet soda	24-hr food recall developed by USDA and analyzed using Nutritionist Pro Software	Lebanese National Consumption Data 2008/2009 - 2013 Lebanese Food Based Dietary Guideline	n	y	y	Mediterranean Diet				composite mixed dished dissected into individual foods - excluding additional foods processed meats, salty snacks, SSBs and diet soda	24-hr food recall developed by USDA and analyzed using Nutritionist Pro Software	Lebanese National Consumption Data 2008/2009 - 2013 Lebanese Food Based Dietary Guideline	n	y	y	EAT-Lancet				composite mixed dished dissected into individual foods -excluding additional foods processed meats, salty snacks, SSBs and diet soda	24-hr food recall developed by USDA and analyzed using Nutritionist Pro Software	Lebanese National Consumption Data 2008/2009 - 2013 Lebanese Food Based Dietary Guideline	n	y	y
157	Irz	F&V +5%	Statistically estimated or simulated diets			increase fruit and vegetable consumption by 5%	Modeled diet using simulation. Based on consumption data for Finland, France, and Denmark. Modifications were made to currently consumed diets based on the identified simulations.	Finland-2012 Household Budget Survey France-KANTAR World Panel Denmark-National Dietary Survey 2011-2013 (Pedersen et al., 2015)	n	y	n	Red Meat -5%				decrease ruminant (red meat) consumption by 5%	Modeled diet using simulation. Based on consumption data for Finland, France, and Denmark. Modifications were made to currently consumed diets based on the identified simulations.	Finland-2012 Household Budget Survey France-KANTAR World Panel Denmark-National Dietary Survey 2011-2013 (Pedersen et al., 2015)	n	y	n	All Meat -5%				Decrease all meat consumption by 5%	Modeled diet using simulation. Based on consumption data for Finland, France, and Denmark. Modifications were made to currently consumed diets based on the identified simulations.	Finland-2012 Household Budget Survey France-KANTAR World Panel Denmark-National Dietary Survey 2011-2013 (Pedersen et al., 2015)	n	y	n	All Animal Products -5%				decrease all animal products by 5%	Modeled diet using simulation. Based on consumption data for Finland, France, and Denmark. Modifications were made to currently consumed diets based on the identified simulations.	Finland-2012 Household Budget Survey France-KANTAR World Panel Denmark-National Dietary Survey 2011-2013 (Pedersen et al., 2015)	n	y	n	CO2e -5%				constrained GHGE emissions from whole diet by 5%, measured in CO2e	Modeled diet using simulation. Based on consumption data for Finland, France, and Denmark. Modifications were made to currently consumed diets based on the identified simulations.	Finland-2012 Household Budget Survey France-KANTAR World Panel Denmark-National Dietary Survey 2011-2013 (Pedersen et al., 2015)	n
158	Jardim	Current consumption/ NHANES dietary intake	Observed or approximated diets			fruits, vegetables, nuts/seeds, whole grains, unprocessed redmeats, processed meats, sugar-sweet-ened beverages, polyunsaturated fats, seafood omega-3 fats, sodium	2 - structured 24 hour dietary recalls -	NHANES 2009-2010 / 2011-2012	y	y	y	Optimal dietary intake				fruits, vegetables, nuts/seeds, whole grains, unprocessed redmeats, processed meats, sugar-sweet-ened beverages, polyunsaturated fats, seafood omega-3 fats, sodium	optimal consumption of each food/nutrient was determined based on observed levels at which the lowest disease risk occurs	epidemiological studies that provided evidence on diet disease relative risks	y	y	y
159	Jensen	Average Danish Diet	Observed or approximated diets			(ADD), average diet for 4-75 year olds in Denmark	Based on The Consumer Survey 2009-2011 from Statistics Denmark. Survey shows the size of annual ocnsumption expenditure and its distribution on 55 food and 11 beverage categories for differeing groupings of households, includng five household incomes classes. Expenditure data were translated into physical quantity data by dividing the respective cost items by average retail prices per kg.	Statistics Denmark, Statistikbanken. Available online: http://www.statistikbanken.dk (accessed on 10 May 2014).	y	y	n	New Nordic Diet				Mithril et al., 2012: overall guidleines: gastronomic potential and nordic identity, health-relatively low meat intake and high intake of legumes, vegetables, fruit, whole grains, seafood, potatoes, nuts, herbs, etc; sustainability - use of locally grown foods to minimize transport of food stuffs, use of organic products, and foods sourced from te wild countryside, shift from meat to plant produc…	Rational consumers are assumed to adapt to NND in accordance with budget-restricted utility maximization. Developed a preference based diet that fulfilled NND prinicples, introduced constrints to the utility maximization problem: unchanged total energy intake, maximum limit to intake of some foods or nutrients, minimum limits to intake of some other foods or nutrients	Maximization Equations, diet based on Mithril et al., 2012	y	y	n
160	Jomaa	EAT-Lancet Commission	Statistically estimated or simulated diets			the percent distribution of the nationally consumed food items within their designated food groups (as per the reference diet)	optimized dietary intake - Nutrient Constraints based on DRIs, EAR, UL - 3 separate age groups - 4–8 years, 9–13 years, and 14–18 years	national food consumption survey for Lebanese children	n	y	y	American Heart Association				the percent distribution of the nationally consumed food items within their designated food groups (as per the reference diet)	optimized dietary intake - Nutrient Constraints based on DRIs, EAR, UL - 3 separate age groups - 4–8 years, 9–13 years, and 14–18 years		n	y	y	Mediterranian Diet				the percent distribution of the nationally consumed food items within their designated food groups (as per the reference diet)	optimized dietary intake - Nutrient Constraints based on DRIs, EAR, UL - 3 separate age groups - 4–8 years, 9–13 years, and 14–18 years		n	y	y	Reference Diet				nationally consumed diets for children in Lebanon	face to face intervies with mother and children - 24 hr dietary recalls	Lebanese Food and Nutrition Survey (L-FANUS) - Dec 2015-2015	y	n	n
161	Kesse-Guyot	Food Based Dietary Guidelines 2001				probability of adequate nutrient intake (PANDiet) score for overarching nutrient adequacy and the contribution of organic food to intake, energy intake and energy density	Established Adherence Score - PNNS-GS1 - does not incorporate sustainabilty	French Dietary Guidelines 2001	n	y	n	Food Based Dietary Guidelines 2017				probability of adequate nutrient intake (PANDiet) score for overarching nutrient adequacy and the contribution of organic food to intake, energy intake and energy density	Established Adherence Score - PNNS-GS2 - incorporates sustainability	French Dietary Guidelines 2017	n	y	n
162
163
164
165	Larrea-Gallegos	Peruvian Average consumption				average consumption in Peru	only 66 products were included in the model, representing over 95% by weight of the total basket. Excluded products included spices, with minimal caloric significance, as well as aggregated residual quantities of ‘‘other” staples or cereals. Moreover, the data used for modelling purposes included the food acquisition values for 24 cities exclu_x0002_sively, as shown in Table 1 for a selection of …	ENAPREF Survey, 2012; Vazquez-Rowe et al., 2017b; Peruvian Tables of Food Composition (MINSA, 2012); CENAN, 2019	y	n	n	Abancay				Average annual per capita consumption for certain food products in selected Peruvian cities	66 food products clustered into 20 food groups. Each food product has a corresponding GHGE and calorie content. There was a minimum requirement of montly calories. Minj and Maxj were proposed as nutritional constraints	ENAPREF Survey, 2012; Vazquez-Rowe et al., 2017b; Peruvian Tables of Food Composition (MINSA, 2012); CENAN, 2019	y	n	n	Arequipa				regional diet for the city of Arequipa	Average annual per capita consumption for certain food products in selected Peruvian cities	ENAPREF Survey, 2012; Vazquez-Rowe et al., 2017b; Peruvian Tables of Food Composition (MINSA, 2012); CENAN, 2019	y	n	n	Ayacucho				regional diet for Ayacucho	Average annual per capita consumption for certain food products in selected Peruvian cities	ENAPREF Survey, 2012; Vazquez-Rowe et al., 2017b; Peruvian Tables of Food Composition (MINSA, 2012); CENAN, 2019	y	n	n	Cajamarca				regional diet for Cajamarca	Average annual per capita consumption for certain food products in selected Peruvian cities	ENAPREF Survey, 2012; Vazquez-Rowe et al., 2017b; Peruvian Tables of Food Composition (MINSA, 2012); CENAN, 2019	y
166	Lee	Current Diet				based on reported intake in national surveys		National Survey (USA)	y	y	y	Recommended diet				consistent with dietary guidelines		Australian Dietary Guidelines 2013	n	y	y
167	Llanaj	HDI				Our HDI used seven nutrient standards and a dichotomous variable was generated for each nutrient according to supplementary Table S1 coding criteria. Further, individual scores were summed and participants received a maximum HDI score of 7 points, if all HDI targets were met, and a minimum of 0 points if none was met	Modified version of Huijbregts et al., 1997 HDI diet by using WHO guidelines and updated diet fact sheet	Huijbregts et al., 1997; WHO (Healthy Diet: Key Facts), 2020; Nishida et al., 2004	n	n	n	DII				Dietary Inflammatory Index. Out of 45 possible parameters, a total of 27 nutrients were available to calculate the DII for our study population	Briefly, nutrient data obtained by 2-day 24 h dietary recall were first linked to the regionally representative world database that was created at the University of South Carolina and provided a robust estimate of a mean and standard deviation for each parameter. These became the multipliers used to express an individual’s exposure, relative to the “standard global mean” as a z-score. This was ac…	Shivappa et al., 2014	n	n	n	NB-EAT				Based on EAT-Lancet refernce diet. included twelve nutrient reference intakes (i.e., α-linolenic acid, carbohydrates, cholesterol, dietary fibers, mono- and poly-unsaturated fats, proteins, saturated fats, total fat, calcium, added sugar, magnesium and potassium). NB-EAT score was calculated as the sum of nutrient targets met: a value of 1 was given if the participant achieved an EAT-Lancet targe…	To evaluate the adherence of our subjects to this diet, we constructed a novel, nutrient_x0002_based EAT index (NB-EAT), based on the nutrient composition of the original EAT-Lancet reference diet		n	n	n	DASH				Score from 0-9. an entirely nutrient-based version of DASH; The nine nutrients were those expected to be higher (protein, fiber, magnesium, calcium, and potassium) or lower (total fat, saturated fatty acids (SFAs), sodium, and cholesterol)	Used previously by Mellen et al., 2008 an entirely nutrient_x0002_based version, constructed on the basis of target nutrient values from the DASH diet used in 2 clinical trials	Mellen et al., 2008; Appel et al., 1997; Sacks et al., 2001	n	n	n
168
169
170	Mackenbach	Dutch Healhy Diet Index (DHD15 Index)				vegetables, fruits, wholegrains, legumes, nuts, dairy, fish, tea, fats and oils, coffee, red meat, processed meat, sweetend beverages, fruit juices, alcohol and salt with a per componant scale 1-10 (condsidered coffee/tea as one group - left out salt)		Dutch Dietary Guidelines 2015 (kcal/day)	n	y	n	DHD15 Index (kcal/day)				as previous definition but without alcohol		Dutch Dietary Guidelines 2015	n	y	n	DASH diet (kcal/day)				grains/ grain products; vegetables; fruits; low fat/ fat-free dairy; red and processed meat; nuts/ seeds/ dry beans; dietary sodium; and foods high in sugar (scores b/w 7 and 35		Fung et al	n	y	n	Mediterranean Diet Score (MDS) (kcal/day)				non-refined cereals, fruits, vegetables, legumes, olive oil, fish and potatoes (scores btw 0 and 5) never, rare, frequent, very frequent, weekly and daily		Panagiotakos et al	n	y	n
171	Monsivais	Dietary Approaches to stop Hypertension				DASH	8 dietary food and nutrient groups associated with DASH		n	y	n	Current Consumption				Participants reported their usual food intake during the pre_x0002_vious year by completing a 130-item, semiquantitative food_x0002_frequency questionnaire (FFQ) described previously	FFQ data were processed using the FFQ EPIC Tool for Anlaysis to estimate average daily nutrient and energy intakes. Dietary data deemed implasuible when energy estimates fell below or exceeded a range of acceptable estimated energy requirements based on age, weight, and sex as previously described	Welch et al., 2005	n	y	n
172
173
174	Pais	meat consumption				meat consumption in 14 countries 1970-2013 (not well defined)			y	n	n	plant-based consumption				plant-based consumption in 14 countries 1970-2013 (not well defined)			y	n	n
175
176	Perignon	Current Diet				Current Diet, considered culturally acceptable, based on observed diet	Based on observed diet of French individuals from survey on food consumption	Second French Individual and National Study on Food Consumption cross-sectional dietary survey 2006-2007	y	y	y	FREE				no nutritional constraints, stepwise GHG reduction, minimal deviation from current, culturally acceptable diet	Linear programming models were developed to design diets with reduced GHGE and subjected to a set of nutritional constraints, while remaining as close as possible to the mean diet of the French adult population		y	y	y	MACRO				nutritional constraints on macronutrients only in which proteins, total fat and carbohydrates were constrained to minimal and maximal percentages of total energy;, stepwise GHG reduction, minimal deviation from current, culturally acceptable diet	Linear programming models were developed to design diets with reduced GHGE and subjected to a set of nutritional constraints, while remaining as close as possible to the mean diet of the French adult population		y	y	y	ADEQ				constraints on all nutrients (ADEQ scenario), in which, in addition to macronutrients, micronutrients, fibre and fatty acids were constrained to a minimal quantity based on the RDA estimated to meet the nutrient needs of 97·5 % of adults in the population and/or a maximal quantity based on recommended upper limits; stepwise GHG reduction, minimal deviation from current, culturally acceptable diet	Linear programming models were developed to design diets with reduced GHGE and subjected to a set of nutritional constraints, while remaining as close as possible to the mean diet of the French adult population		y	y	y
177	Philippidis	Current diets				2015 global (aggregated by region) of kcal/day from different food groups.		FAOSTAT	n	n	n	Feasible reference diet (EatLancet)							n	n	n	Feasible reference diet (no red meat)							n	n	n
178	Reynolds	Baseline Diet (2013 diet)				Baseline Diet for the UK based on 2013 data	Composite meals in the LCFS were disaggregated into individual components, based on recipes from UK food composition tables and portion sizes as well as cookbooks. Ingredients were then matchen to one of the individual items in the linear programming dataset	2013 Family Food Module of the Living Costs and Food Survey	y	y	y	Optimized diet 1				Optimised Diet for health, no cost constraints. Minimized GHGE	used constraints for nutrient composition, and minized GHGE . Did this through linear programming	2013 Family Food Module of the Living Costs and Food Survey	y	y	y	optimized diet 2				optimized diet for health, with cost constraint. Minimized GHGE	used constraints for nutrient composition ,and cost constraints for each income quintile (paying no more than they previously were. Did this through linear programming	2013 Family Food Module of the Living Costs and Food Survey	y	y	y	optimized diet 3				optimized diet for health, with cost constraints and maximum GHGE target of 1.78 kg CO2e/person/day	used constraints for nutrient composition, and cost constraints for each income quintile. Did this through linear programming	2013 Family Food Module of the Living Costs and Food Survey	y	y	y
179	Ridoutt	Australian diet - Diet Quality Score (1-100) - Dietary Energy Intake (kJ/day)				Mean Dietary Intake for Austrailian Adults and separated by gender and age group as defined in the Australian Dietary Guidelines (DGI - Dietary Guideline Index)	collected using 24-hr dietary recall - all foods, beverages and portion sizes across all days of the week and for 13 months to adjust for seasonal variation - foods were disagregated into components - cooked food portions were translated into raw quantities	Australian Health Survey / Australian Bureau of Statistics (ABS) / Food Standards Australia and New Zealand Database	y	y	n
180
181
182	Seconda	Current Diet				Current consumption for French population	Participants had to report their frequency (yearly, monthly, weekly, or daily units) of consumption over the past year for 264 items (food and beverage). Food intakes in grams per day were obtained by multiplying the portion size and frequency. Food items were grouped into 15 food groups for descriptive purpose. Nutrient intakes were estimated using nutritional values from the published NutriNet_…	Baudry et al., 2015	n	n	n	Energy Density				defined as the daily energy intake per 100g of the total food intake (excluding zero-calorie beverages).			y	y	n	Nutrient Based PANDiet score				measures the probability of adequate nutrient intake based on current nutrient reference values	a 100-point diet quality score index based on the Probability of Adequate Nutrient intake (25). It represents the average of two sub-scores: 1) the adequacy sub-score corresponding to the average probability of adequate intake for 21 nutrients multiplied by 100 and 2) the moderation sub-score corresponding to the average probability of adequacy for 6 nutrients for which the usual intake should no…	Verger et al., 2012; Renouf et al., 2010	y	y	n	Food-based mPNNS-GS				modified Programme National Nutrition Santé Guideline-Score) assesses adherence to the French official nutrition guidelines	a thirteen five-point modified Programme National Nutrition Santé-Guidelines Score (26). This score reflects the level of adherence to the French food-based recommendation defined by the PNNS. The score includes 8 components which refer to food serving recommendations and 4 which refer to moderation in consumption. Points are deducted from the total when energy intake exceeds the energy needs mor…	Chauliac et al., 2009; Bordet et al., 2010	y	y	n
183	Seconda	Current consumption				Currently consumed foods in France	based on an organic food semiquantitative frequency questionnaire (Org-FFQ) based on a previously validated FFQ containing 264 items to estimate organic and conventional food consumption. Food intake in g/day were computed by mulitplying portion size by the frequency of consumption. Organic food consumption estimated by applying weights. ratio of total organic food consumed to total food consumed…	Kesse et al., 2010; Baudry et al., 2015	y	y	n
184
185	Springmann	Benchmark diet				Current Food consumption	Used globally comparable estimates of the amount of food that is available for consumption in a country, provided by the FAO of the UN. Adjusted estaimtes for food wasted during consumption and difference between edible and inedible parts using region-specific and commodity specific estimates.	Gustavsson et al., 2011; FAO FBS, 2001	y	y	n	Flexitarian				includes smaller levels of animal based proteins, and considerable amounts of plant based foods	at least 500 g per day of fruits and vegetables, at least 100 g per day of plant-based protein sources (eg, legumes, soybeans, nuts), a focus on whole grains, modest amounts of animal-based proteins (eg, less than two servings per week of each poultry, fish, and eggs, and less than one serving per day of milk or dairy), and limited amounts of red meat (one portion per week or less), refined sugar…	Willet et al., 2019	y	y	n	Pescatarian, veg				one quarter of meat-based protein replaced by either fruits or vegetables	meat-based protein sources in the flexitarian diets were replaced (on a kcal basis) to three quarters by fish and seafood, and one quarter by either fruits and vegetables (PSCveg)	Willet et al., 2019	y	y	n	Pescatarian, grn				one quarter meat based protein replaced with whole grains	meat-based protein sources in the flexitarian diets were replaced (on a kcal basis) to three quarters by fish and seafood, and one quarter by whole grains (PSCgrn);	Willet et al., 2019	y	y	n	Vegetarian, veg				one quarter meat based protein replaces by fruits and vegetables	for the vegetarian diets, they were replaced to three quarters by plant-based proteins, and one quarter by either fruits and vegetables (VEGveg)	Willet et al., 2019	y
186	Springmann	Reference Diet (REF)				reference scenario	based on projections form the FAO, with adjustments to take into account the fraction of nonedible and wasted food	FAOSTAT	n	y	n	Healthy Global Diet (HGD)				Healthy Global Diets	assumes the implementation of global dietary guidelines on healthy eating and that epople consume just enogh calories to maintain body weight. The HGD diet included (per day) a minimum of five portions of fruits and vegetables (16), fewer than 50 g of sugar (16), a maximum of 43 g of red meat (28), and an energy content of 2,200–2,300 kcal, depending on the age and sex composition of the populati…	WHO (2004) Human Energy Requirements: Report of a Joint FAO/WHO/UNU Expert Consultation, Rome, Italy, 17–24 October 2001 (WHO, Geneva).	n	y	n	VGT				lacto-ovo vegetarian diet	includes egg and dairy, otherwise vegetarian. Developed by adjusting the region specific diets described in the REF scenario, which maintained regional character of food consumption	Haddad EH, Tanzman JS (2003) What do vegetarians in the United States eat? Am J Clin Nutr 78(3, Suppl):626S–632S.; Scarborough P, et al. (2014) Dietary greenhouse gas emissions of meat-eaters, fish_x0002_eaters, vegetarians and vegans in the UK. Clim Change 125(2):179–192	n	y	n	VGN				vegan	no animal products, completely plant based. Developed by adjusting the region specific diets described in the REF scnario, which maintained regional character of food consumption	Scarborough et al. (2014) Dietary greenhouse gas emissions of meat-eaters, fish_x0002_eaters, vegetarians and vegans in the UK. Clim Change 125(2):179–192	n	y	n
187	Springmann	Red Meat Consumption 2050						IMPACT Model	n	y	n	Fruit and Vegetable Consumption 2050						IMPACT Model	n	y	n
188	Springmann	Projected Diet				projected food intake	The projected food intake for 150 countries based on adpatation of food demand projections from the International Model for Policy Analysis of Agricultural Commodities and Trade (IMPACT). Based on a harmonised dataset of country-specific food avaialbility data, adjusted for food waste at the hosuehold level	International Model for Policy Analysis of Agricultural Commodities and Trade (IMPACT)	n	y	y	Environmental Objectives Diet-25%				Replaced 25% of anumal-source foods with plant-based foods	Replaced 25% of animal sourced foods with plant based foods, of the 25%, we chose a substitution rule by which two-thirds of animal-source foods were replaced by legumes and a third by fruits and vegetables	International Model for Policy Analysis of Agricultural Commodities and Trade (IMPACT) - as a baseline	n	y	y	Environmental Objectives Diet-50%				Replaced 50% of anumal-source foods with plant-based foods	Replaced 50% of animal sourced foods with plant based foods, of the 50%, we chose a substitution rule by which two-thirds of animal-source foods were replaced by legumes and a third by fruits and vegetables	International Model for Policy Analysis of Agricultural Commodities and Trade (IMPACT) - as a baseline	n	y	y	Environmental Objectives Diet-75%				Replaced 75% of anumal-source foods with plant-based foods	Replaced 75% of animal sourced foods with plant based foods, of the 75%, we chose a substitution rule by which two-thirds of animal-source foods were replaced by legumes and a third by fruits and vegetables	International Model for Policy Analysis of Agricultural Commodities and Trade (IMPACT) - as a baseline	n	y	y	Environmental Objectives Diet-100%				Replaced 100% of anumal-source foods with plant-based foods	Replaced 100% of animal sourced foods with plant based foods, of the 100%, we chose a substitution rule by which two-thirds of animal-source foods were replaced by legumes and a third by fruits and vegetables	International Model for Policy Analysis of Agricultural Commodities and Trade (IMPACT) - as a baseline	n
189	Turner	Current Diet: Australian Diet Profile (fig 2 - g/person/day) - food balance outcomes (figure 9)				converted survey to 20 aggregate ASFF food groups - relative to recommended dietary guidelines	24-hr dietary recall of food, beverages, and supplements (n=12000)	Australian Health Survey's 2011-2012 National Nutrition and Physical Activitiy Suvey (NNPAS)	y	y	n
190	van Dooren	Current consumption				Currently consumed foods in Netherlands (average Dutch diet)	Based on Food consumption survey. The proportions in the average diet of the known product groups are almost kept the same as the proportions of the total diet from the food consumption survey. If the non-alcoholic drinks for instance account for 7% of the kcal, then 7% of the known products and 7% of the unknown products (the miscellaneous group) are non-alcoholic drinks	Dutch National Food Consumption Survey 2007-2010; Van Rossum et al., 2011;	y	y	y	Optimized Diet 1				Optimized Diet with 33 nutritional constraints-Male	The programmed linear programming algorithm minimizes the absolute changes in terms of portions to the current diet [22], weighted by a proxy of popularity, while satisfying a number of constraints. Due to the weighting, it penalizes positive deviations from the current diet differently from negative deviations. Adequate intake levels and dietary guidelines of 33 nutrients are given by the Nether…	Health Council - Guidelines for Good Nutriton 2006 (in Dutch), 2006; Netherlands Nutrition Centre. Dutch Food Table 2008 (in Dutch), 2008; Health Council. Nutritional Guidelines for Energy, Protein, Fats and Digestible Carbohydrates (In Dutch), 2001; Health Council. Towards an Adequate Intake of Minerals and Vitamins (in Dutch), 2009	y	y	y	Optimized Diet 2				GHGE constraints-Male	the upper boundary for climate impact (GHGE) is set to 1.6 kg CO2eq/day. The 1.6 kg threshold is chosen as 50 percent reduction of the actual GHGE of the Dutch diet (3.2 kg CO2eq/day; average of 3.5 kg for males and 2.8 kg for females [33])	Marinussen et al., 2012	y	y	y	Optimized Diet 3				Cost constraints and GHGE constraints-Male	the costs of the diet per day are set at maximum €2.50 as a constraint. The €2.50 threshold is chosen as more than 50 percent reduction of the reference costs. the upper boundary for climate impact (GHGE) is set to 1.6 kg CO2eq/day	Nationaal Institut voor Budgetvoorlichting (NIBUD), 2013: The Cost of an Example Weekly Menu, Commissioned by the Nutrition Centre (in Dutch)	y	y	y	Optimized Diet 1				Optimized Diet with 33 nutritional constraints-female	The programmed linear programming algorithm minimizes the absolute changes in terms of portions to the current diet [22], weighted by a proxy of popularity, while satisfying a number of constraints. Due to the weighting, it penalizes positive deviations from the current diet differently from negative deviations. Adequate intake levels and dietary guidelines of 33 nutrients are given by the Nether…	Health Council - Guidelines for Good Nutriton 2006 (in Dutch), 2006; Netherlands Nutrition Centre. Dutch Food Table 2008 (in Dutch), 2008; Health Council. Nutritional Guidelines for Energy, Protein, Fats and Digestible Carbohydrates (In Dutch), 2001; Health Council. Towards an Adequate Intake of Minerals and Vitamins (in Dutch), 2009	y
191	Verly-Jr	Current Diet				Currently consumed diet in Brazil	Based on household food purchses (The Household Budget Survey) and individual food consumption (National Dietary Survey). Used two stage sampling process. Stratified census tracts with geographical and socioeocnomic homogeneity. Data collection uniformly distrbute, encompassed seasonal variations in food intakes and prices.	The Household Budget Survey and the National Dietary Survey 2008,2009	y	y	y	Optimized diet 1				CND-FLEX	Diet based on constraints: nutritional constraints: WHO guidelines for non-communicable chronic diseases (CND) prevention (CND models) socio-cultural: 2. flexible boundaries, in which each food could vary between zero and the mean observed consumption (FLEX models)-food and food group acceptability constraints were obtained for each state of the country. *incorporated GHE constraints in second an…	WHO, 2003; Murphy and Poos, 2002; Verly-Jr et al., 2019, 2020;	y	y	y	CND-STRICT				optimized Brazilian diet with disease constraints and strict socio cultural constraints	Diet based on constraints: nutritional constraints: WHO guidelines for non-communicable chronic diseases (CND) prevention (CND models) 1. strict boundaries, in which each food could vary between the 5th percentile and the mean observed amount (STRICT) *incorporated GHE constraints in second round analysis	WHO, 2003; Murphy and Poos, 2002; Verly-Jr et al., 2019, 2020;	y	y	y	NUT-FLEX				optimized diet focuzed on nutrient constraints and flexible socio-cultural constraints	nutritional constraint: NCD model plus mineral and vitamin requirements (NUT models) (constraints for calcium, magnesium, iron, phosphorus, copper, zinc, vitamins A, B1, B2, B6, B12, C, niacin, and folate were derived form EAT socio cultural constraint: flexible boundaries, in which each food could vary between zero and the mean observed consumption (FLEX models)-food and food group acceptability…	WHO, 2003; Murphy and Poos, 2002; Verly-Jr et al., 2019, 2020;	y	y	y	NUT-STRICT				optimized diet focused on nutrient and strict sociocultural constraints	nutritional constraint: NCD model plus mineral and vitamin requirements (NUT models) (constraints for calcium, magnesium, iron, phosphorus, copper, zinc, vitamins A, B1, B2, B6, B12, C, niacin, and folate were derived form EAT socio-cultural constraints: 1. strict boundaries, in which each food could vary between the 5th percentile and the mean observed amount (STRICT) *incorporated GHE constrain…	WHO, 2003; Murphy and Poos, 2002; Verly-Jr et al., 2019, 2020;	y
192
193	Walker	Current diet				Current diet consumed by group of Europeans as determined by consumption dataset	individual-level self-reported habitual food intakes for a European-wide dataset of 1457 persons (food frequency questionnaires)	Food4Me Study (Ryan et al., 2015; Celis-Morales et al., 2015)).	y	y	y
194
195
196
197
198	Wrieden	Current diet				currently consumed diet in UK	Used the Living Costs and Food Survey to develop a diet. This survey provides information on household food purchases over a 14-day period. Data used to create a dataset of food purchases of 15,000 households with details on quanitty and price paid for 526 different foods/food groups	Living Costs and Food Survey, Office for National Statistics 2012, 2013, 2014	y	y	n	Diet Quality Index (DQI)				Assess quality of the total diet	tool to assess quality of total diet, devised in collarboation with the Food Standards Scotland for the Scottish Health Survey and the Living Costs nad Food Survey. Based on UK and global food and nutrient-based dietary guidelines. Definitive index compromises three food scores and six nutrient scores with a total score of 85. , food purchase data (minus waste) from th LCFS 2012, 2013 and 2014 da…	Barton et al., 2017	y	y	n
199
200
201	Athare	Diet A				with a calorie intake lower than 2320 kcal/CU/day, is a low_x0002_calorie diet. Cereals contribute a significant share of calories in diet A. Aquatic food and pulses provide 1% and 6% of calories respectively in diet A- the highest share among all Indian diets. Around 11% of households in India consumed Diet A	k-means cluster analysis to identify Indian diets based on the intake of the 16 food groups. The k-means clustering derives clusters based on mean intake, and groups individuals into mutually exclusive clusters. (Newby and Tucker, 2004). This method partitions n observa_x0002_tions (i.e., intake of the 16 food groups by 182,771 households) into predefined k clusters (Indian diets)	68th round of household consumed expenditure survey (HCES) 2011-2012	y	y	n	Diet B				Diets B–F are moderate calorie diets with a food intake of 2394 -2711 kcal/CU/day. Wheat contributes a third of calories in diet B. This diet also consists of the second-largest amount of dairy products and sugar consumption. Dietary habits of around 12% of Indian households belong to diet B	k-means cluster analysis to identify Indian diets based on the intake of the 16 food groups. The k-means clustering derives clusters based on mean intake, and groups individuals into mutually exclusive clusters. (Newby and Tucker, 2004). This method partitions n observa_x0002_tions (i.e., intake of the 16 food groups by 182,771 households) into predefined k clusters (Indian diets)	68th round of household consumed expenditure survey (HCES) 2011-2012	y	y	n	Diet C				Diets B–F are moderate calorie diets with a food intake of 2394 -2711 kcal/CU/day. Rice provides more than half of the calories in diet C that nourishes the highest share (≈18%) of the households	k-means cluster analysis to identify Indian diets based on the intake of the 16 food groups. The k-means clustering derives clusters based on mean intake, and groups individuals into mutually exclusive clusters. (Newby and Tucker, 2004). This method partitions n observa_x0002_tions (i.e., intake of the 16 food groups by 182,771 households) into predefined k clusters (Indian diets)	68th round of household consumed expenditure survey (HCES) 2011-2012	y	y	n	Diet D				Diets B–F are moderate calorie diets with a food intake of 2394 -2711 kcal/CU/day. Diet D consists of the highest coarse cereals (e.g., millet and sorghum) among all other diets. Sugar and dairy products contribute a quarter of calories in diet D. It represents around 4% of the household	k-means cluster analysis to identify Indian diets based on the intake of the 16 food groups. The k-means clustering derives clusters based on mean intake, and groups individuals into mutually exclusive clusters. (Newby and Tucker, 2004). This method partitions n observa_x0002_tions (i.e., intake of the 16 food groups by 182,771 households) into predefined k clusters (Indian diets)	68th round of household consumed expenditure survey (HCES) 2011-2012	y	y	n	Diet E				Diets B–F are moderate calorie diets with a food intake of 2394 -2711 kcal/CU/day. Rice provides a significant share of calories (78%) in diet E. Around 15% of the households have diet E	k-means cluster analysis to identify Indian diets based on the intake of the 16 food groups. The k-means clustering derives clusters based on mean intake, and groups individuals into mutually exclusive clusters. (Newby and Tucker, 2004). This method partitions n observa_x0002_tions (i.e., intake of the 16 food groups by 182,771 households) into predefined k clusters (Indian diets)	68th round of household consumed expenditure survey (HCES) 2011-2012	y
[truncated: 202 more columns]

## Sheet: results, limits & strengths
LASTINGID	Results	Study Strengths	Study Limitations
100	healthy diet with lower environmental impacts is achievable within current food budgets for almost 95% of people, and results in average decreases of 2% in food-related greenhouse gas emissions, 24% in land use and 4% in energy consumption, but a 28% increase in blue water consumption. However, such dietary patterns are unaffordable for 38% of Black and Hispanic individuals in the lowest income a…		Long limitations section focused on data sources rather than methods
105	1) cost dimension is more important as DGs call for more specific higher priced foods. 2)diet quality is linked to socio-economic status 3) prices of different food groups can predict dietary risks and poor health outcomes
106	Significant improvements in CVD-related costs were evident with varying MedDiet adoption and CVD reduction rates. Specifically, CAD $41.9 million to 2.5 billion in Canada and US $1.0-62.8 billion in the United States were estimated to accrue as total annual savings in economic costs, given the ‘very-pessimistic’ through ‘ideal’ scenarios./ the dollar savings associated with the reduction in CVD-r…	First to document economic savings attributed to lower incidence of CVD with adherence to MedDiet in North America/ In US and Canada other lifestyle factors are unlikely to contribute to a MedDiet intervention’s predicted health benefits.	There is no one specific definition for the ‘Mediterranean diet’, given the broad food system and cultural differences in countries where it is typically adopted/ other lifestyle factors in the Mediterranean regions might, as stated previously, have contributed to shaping the reported health benefits of the MedDiet beyond the dietary pattern per se./ food substitution remains an important issue t…
107	Latinx and Black household food purchasing and consumption behavior has greater impact on cradle-to-farm-gate environmental resources (land, greenhouse gas [GHG], water) for every dollar spent compared with White households.
108	dietary transitions toward greater consumption of healthier foods would generally improve environmental sustainability, although processed foods high in sugars harm health but can have relatively low environmental impacts.	first and innovative research to decompose these multifaceted impacts (health & environment) to individual foods at quantities consumed on a daily basis.	Other foods, such as trans fats, ultraprocessed foods, and added sugar, were not included in this analysis because no dose–response metaanalyses had examined the association between consumption of these foods and health outcomes. / Food consumption and production are directly linked with other aspects of human health and environmental degradation beyond those included in this analysis./ The data …
109
110	Higher diet quality (HEI-2015 and AHEI-2010) was associated with greater per capita Total Food Demand, as well as greater retail loss, inedible portions, consumer waste, and consumed food (P < 0.001 for all comparisons). Consumed food accounted for 56–74% of agricultural resource use (land, fertilizer nutrients, pesticides, and irrigation water), retail loss accounted for 4–6%, inedible portions …	the assessment of individual, self-selected diet patterns differentiated by incremental differences in diet quality, rather than theoretical diets that reflect perfect adherence to dietary recommendations./ The robustness of diet quality assessment was enhanced by using multiple, validated tools./ Diet quality assessment was also adjusted for energy intake to reduce the observed confounding effec…	The modeling approach we used represents the US as a closed food system./ the food loss and waste rates used in this study were sourced from LAFA, which may underestimate FLW./
111
112	The F&V recommendation is the costliest for consumers to comply with, but it also reduces diet-related mortality the most, so that a large budget could be allocated to promoting F&V consumption while keeping this policy cost-beneficial. We conclude that promotion of most dietary recommendations improves social welfare	allows of the simulation of health outcomes based on food preference - based on actual consumer choice, not optimal economic models	nothing about dietary patterns, just about preferences in comparison with DGs - only can assess small changes - can only provide analysis for a small number of product groups (20)
113
114		used a subsample from a nationally conducted survey which collected measured height and weight data for accurate classification of obesity status	1) used dietary data from day one of 24-h recalls, which may not reflect the usual intake of study participants. 2) because of the cross-sectional design of the study, establishing temporality in exposure, mediator, and outcome variables means that interpretations of the findings should be cautious. 3) there is no universal agreement on how to measure or define the Mediterranean diet.
115	Premature deaths were reduced by between 75 and 7648 cases per year for the physical activity scenarios, and 3255 and 6187 cases per year for the diet scenarios. Mortality reductions were greater among people of medium and high SES in the physical activity scenarios, whereas people with lower SES benefited more in the diet scenarios. Similarly, transport fuel costs fell more for people of high SE…	1) quantified the impact of five physical activity and six diet scenarios on all-cause mortality, greenhouse gas (GHG) emissions and consumer costs for the adult population of England, and stratified mortality and cost impacts by age, sex and socioeconomic status (SES). 2) the first study that estimated health, consumer cost and GHG impacts of physical activity and diet scenarios, and estimated S…	1) The study was based on ‘what if’ hypothetical changes in physical activity and diet without consideration of how this change could be achieved in the study population. 2) only took into account increase in F&V consumption independent of the possible other changes in diet 3) background travel data was based on stages of the trips and did not take into account journeys that consisted of several …
116	1) For all the optimized diets, the intake of animal protein, namely red meat, significantly decreased. 2)In the case of the optimized planetary health (PLH) diet, it was the cheapest among the optimized diets 3)concerning GHG emissions (both the GHG and the c-GHG), the optimized diets show lower values than the respective pre-defined ones except for the VEG, which increases slightly in both indi…		further exhaustive investigation that considers more diverse food products and their prices are required
117	GVA falls by 0.1% (£156 million), employment falls by 0.1% (around 4,900 FTE jobs), and carbon emissions generated within the Scottish economy fall by 1.1% (slightly more than 0.6MtCO2e).The combination of reduced emissions within and outwith Scotland is to reduce Scotland’s carbon footprint by 3.8%.GVA rises by £189 million (+0.1%) with employment also increasing, up by just over 2,200 FTE jobs.…	The key strength of the IO accounts and models is that they are multisectoral in nature, and so permit a detailed analysis of industries across the economy. In using an IO approach, we are able to capture intersectoral linkages as well as report activity and emissions changes at the sectoral level, reflecting differences in emissions at this detailed level.	assumed that sectors’ marginal changes in purchases reflect average levels of inputs in the base year.
118	Apostolaki et al	Current Diet	Current consumption for Minoa, Crete, Greece older population. Used this diet to measure adherence to Med	all measurements of the frequency of food consumption were converted into daily measurements. Secondly, the foods were grouped into 10 food groups, according to cate_x0002_gorization process reported by Passmore and Eastwood [31], a method used in other nutritional epidemiological studies, also in Greece [32]. The food groups were ten: cereals, potatoes, vegetables, fruits/ fresh juices, meat and…	Water Balance Questionnaire (WBQ) - Malisova et al., 2012		y		Mediterranean Diet	high daily consumption of olive oil as the main source of fat, daily consumption of whole grains and nuts, fresh fruits, vegetables, legumes, low-to-moderate consumption of milk and dairy products, fish, low consumption of red meat and rare consumption of sweets and low to moderate consumption of wine	measured adherence using the MedDietScore questionnaire. For estimating the adherence to MD, the MedDietScore questionnaire was used [23]. This score includes 11 main components with a score of 0 to 5 assigned according to servings per week recommended by the Mediterranean dietary pattern	Panagiotakos et al., 2006		y
119	found a suboptimal intake of healthy and excess of unhealthy foods and nutrients in all SES, as well as a low AHEI-2010 score (34.7 ± 3.56 over 100). Regarding environmental footprints per AME, we estimated 8.91 ± 2.49 kg CO2-eq/day for GHG emissions, 9.30 ± 2.93 MJ/day for fossil energy use, 54.2 ± 14.8 m2 /day for total land occupation, 7.07 ± 1.90 m2 /day for cropland demand, 205 ± 65.3 L/day …	Household Consumption and Expenditure Surveys (HCES) are increasingly being used to make infer_x0002_ences about individual food consumption (FAO, 2018b). HCES are an in_x0002_expensive and more readily available alternative for tracking food consumption patterns when compared to individual-based methods, especially when the Adult Male Equivalent (AME) approach is applied to allocate food among h…	However, using food and beverage expenditure data to estimate the apparent consumption at an individual level requires infor_x0002_mation or assumptions about the distribution of food within the house_x0002_hold that could lead to under- or overestimations (Weisell and Dop, 2012). Our second limitation was related to the estimation of environmen_x0002_tal footprints. On the one hand, we have cons…
120
121
122
123	Our results demonstrate that, on average, Americans do not meet EAT-Lancet criteria overall or across racial/ ethnic subgroups. Shifting dietary intakes to meet the criteria could reduce environmental degradation between 28% and 38%. Furthermore, these methods can be adapted to other nations for the development of meaningful strategies that address the food, energy, and water challenges of our ti…	Addresses racial/ethnic differences in environmental resrouce use of diets.	previous studies have asserted that WWEIA and NHANES dietary recall data have physiological incon_x0002_sistencies.75,76 Some researchers have argued that 24-hour recall data yield inaccurate results due to under_x0002_reporting in survey responses,22 whereas others claim 2-day average dietary recall data provide a better snapshot of actual food consumption compared with 24-hour recall data.77 Ta…
124
125	Over 30-years, a 15% or 30% meat tax or 10% F&V subsidy could result in reduced healthcare costs, increased quality of life, and higher productivity levels. Benefits to the environment of a meat tax are an estimated €3400 million or €6300 million in the 15% or 30% scenario respectively, whereas the increased F&V consumption could result in €100 million costs for the environment. The estimated hig…	This study has a number of strengths. The consump_x0002_tion data was from a representative sample of the Dutch population [28]. Estimated total Dutch consumption of meat at baseline is in line with other reports on Dutch consumption of 77 kg meat (excluding bones 38 kg [57]). Relative risks related to food consumption are supported by consistent and strong evidence derived from a sys_x0002_temat…	Like any modelling study, the current study also has limitations to consider. Firstly, in the model, cross_x0002_elasticities could not be used to consider replacements following a decrease in meat consumption. Replacement foods could be healthy and sustainable, such as F&V, but also have high environmental impacts or negative health effects, such as cheese. In addition, the DYNAMO-HIA model is l…
126	1. The SNND CF was estimated at 3.58 kg CO2eq⋅person- 1day- 1. 2. The food production stage (S1) was by far the main responsible for GHG emissions (i.e. 3.41 kg CO2eq⋅ person􀀀 1day􀀀 1) covering 95% of the total CF. 2. The global average WF related to the SNND was 3528 L per capita and day. WF green contributed to the total WF by more than 74%. 3. the consumption of processed meat presents a RR > …	1. In order to determine the reliability and validity of the research, the uncertainty in the dietary CF was quantified using the general equation for error propagation.	1. The CF estimation is sensitive to the wide variety of LCA peer-reviewed scientific articles consulted for the estimation of the CF of each food item. 2. From the uncertainty analysis it is concluded that the CF of SNND is 3.58 ± 1,14 kgCO2eq⋅person􀀀 1⋅day􀀀 1. The uncertainty range is too large mainly due to the large variety of CF values collected in meta-analyses and LCA reviews available in …
127	European Atlantic Diet (SEAD) and the Spanish Dietary Guidelines (NAOS). It was concluded that the Paleo diet is a diet low in carbohydrates (24.5% of energy intake) and high in protein (29.6% of energy intake), cholesterol (835 mg·day−1 ) and polyunsaturated fatty acids (15.3% of energy intake). The diet quality score was 260, a result above the recommended. Regarding the health assessment of th…	First study conducting an environmental analysis of the Paleo diet.	Interpretation of the results must take into account the scarce information for calculating the WF of non-aquaculture species. In addition, the LCA studies consulted for the estimation of the CF are very diverse (e.g., different system boundaries, climatic variations or farming tech_x0002_niques), which increases the complexity of the analysis for the integra_x0002_tion of different approaches fo…
128	From a multiple correlation analysis we found that Mexico, Brazil, and Argentina showed a positive correlation between the sugar crop yields and obesity, overweight, and diabetes mortality rate.The data compilation from Mesoamerica and northern Mexico regarding the marginalization index, land-use change, and mortality rate due to diabetes, revealed a complex multidimensional problem that is relat…	1. In this study, we documented the significance of native edible species for Mesoamerica and Nothern Mexico.	1. it should be claimed that the results do not consider the import and export data of the crops analyzed in this work, so some difference could be found.
129	Results reveal that, while such a sustainable diet is possible, it will cost 50% more than current diets in most Indian states. Our results offer optimistic news that India’s nutrition problem can be solved without jeopardizing the environment. Average diet-related environmental footprints per capita per day for urban areas were: 1,786 gCO2-eq. of GHG emissions, 485 L blue water, 17.01 gN, 2.83 g…	1. High subnational geogrpahical resolution of the anaylysis, 70 iet optimizations were carried out- one for rural and urban areas of the 35 states, and found a huge heterogeneity in food intake habits, nutritional adequacy, and diet realted environmental footprints, and food expenditure across India. 2. Quantified the consequences of dietary change on all three pillars of sustainability (social …	1. Did not include all environmental categories, such as biodiversity loss, air pollution, water pollution, resource depletion, disease risk, etc. 2. Many states in India are larger and have more diverse dietary patterns than many countries of the worls. 3. Indian average values of environmental emissions factors for food items were used, state-specific values were not used, but should be becuase…
130	We found that transition towards a healthy diet following the guidelines of Swiss society of nutrition is the most sustainable option and is projected to result in 36% lesser environmental footprint, 33% lesser expenditure and 2.67% lower adverse health outcome (DALYs) compared with the current diet. On the other extreme, transition towards a meat or protein oriented diet can lead to large increa…		we relied on the current Swiss diet data from the UN FAO’s database [33] which does not provide any uncertainty around its estimates, might suffer from errors and only provides the food intake aggregated across 82 broad food groups for Switzerland. In practice, the Swiss population eats thousands of individual food items (processed, cooked and modified from raw agricultural commodities to a varyi…
131	The participants were from 49 states of the United States, with the majority (64.42%) residing in the South. Most of the participants were retired, female, white, married, having less than college graduate education, having annual household income _x0003_75 000, and having health insurance. The means of mRFEI was 10.92 (standard deviation [SD] ¼ 10.19), MD score was 4.36 (SD ¼ 1.70), and the BMI …	Modified Food Retail Environment Index has some strenghts: it captures the complexity of the food environemnt, and reduces data amount	mRFEI may not accurately represent individuals’ actual healthy food access experience. mRFEI calculation was based on the classification of types of food outlets, instead of the actual in-store foods availability or the actual purchase and use of foods among the participants. Moreover, it did not include the food shopping habits (eg, transportation, car own_x0002_ership, grocery shopping on the w…
132	Annual GHG emissions by overweight and obesity were higher than that of the normal groups (367, 319, and 301 kgCO2-eq respectively). The highest GHG contributor was rice. Beef emitted more than other animal-based foods.		1. available GHGs emissions data only covered a limited number of some food items. 2. This criterion is one of the methods for easily assessing the health effects on individuals. However, the appropriate indicators and some factors related to nutrition, habits, and health outcomes must be considered.
133
134	The food groups whose contribution to protein intake increased the most were legumes (+ 225%), fatty fish (+ 151%), and lean chicken (+ 82%) under SN and legumes (+ 502%), pizzas and quiches (+ 190%), and fatty fish (+ 102%) under SP. The PANDiet score rose slightly more under SN (+ 7.5 ±0.1) than SP (+ 6.2 ± 0.1). GHGE levels increased from 5.4 ± 0.05 to 5.7 ± 0.04 kgeq.CO2/day under SN and decr…	1. We chose scenarios which considered that the introduction of a food not already consumed by individuals but consumed by a cluster of people with a similar dietary pattern was acceptable, which had not been tested. 2. The strengths of this study were that nutrient adequacy was assessed using the most precise estimates of the probabilities of adequacy for each nutrient, using the most recently p…	1. probabilistic approach to identify foods that were indeed consumed by individuals but were not found in their records covering a 7-day period. The difference of death avoided between SP and SN could not be tested statistically using the confidence intervals around of avoided death generated using the PRIME model because these intervals are not related to inter-individual variability but uncert…
135	The results provided by the optimization models reveal a lower food quantity consumed in the current diet (5503 g/person/week) compared to the three optimal diets (from 8148 to 10,389 g/person/week). The CD (Current Diet) of the young adults surveyed is rich in meat but very poor in fruits and vegetables, which indicates low fibre consumption. Fruit and vegetable consumption (less than 180 g/day)…	1. The models suggested that substituting animal-based products with vegetable proteins may lead to a substantial reduction in CO2e emission and resource depletion, at the same cost for consumers. This demonstrates that the food choices based on environmental and health objectives are not necessarily more expensive. 2.shows that evidence-based policy recommendations for improving the sustainabili…	1. nutritional constraints do not take into account micronutrients, such as vitamins, that define a diet consisting of more varied foods than those in the present setting 2. the model does not implement the cultural and traditional factors which can strongly affect food choices, and this affects the level of realism of our finding 3. we considered three environmental impacts (carbon footprint, wa…
136	Whole plantfoods, including vegetables, fruits, legumes, and whole grains were substantially less climate-polluting(1:2–1:8 kgCO2e=kg) than animal-based foods, particularly red and processed meats(12 –21kgCO2e=kg). Shifting population-level consumption to align with the NZDGs would confer diet-related emissions savings of 4–42%, depending on the degree of dietary change and food waste minimizatio…		1. The main limitation of this study is its necessary reliance on UK data. 2. A further limitation lies in the known under reporting within dietary surveys. 3. Despite being the most recent comprehensive national survey of dietary intake among New Zealand adults, the 2008–2009 NZANS, which provided consumption data for this study is now a decade old. 4. considerable uncertainty remains regarding …
137	The food basket with a minimum carbon footprint had a lower cost and water footprint but was less healthy than the usual consumption. The minimum cost food basket had lower water and carbon footprint, but it was not healthier than usual consumption either. Also, the most nutritious food basket had a higher water footprint, carbon footprints and cost. Considering all goals in one model (optimal mo…	The main strength of the present study was taking into account simultaneously nutritional, environmental, affordability and cultural acceptability dimensions of the sustainable diet. Also huge sample size	GHGe data were from the global data and there was no specific data for the carbon footprint of food in Iran/ the land footprint was another environmental dimension of the sustainable diet that due to a lack of necessary data for Iran, was not considered/ Also, food consumption was calculated based on Households’ food Expenditure data. Although AME and FAO estimated waste percentages used to estim…
138	1) a business-as-usual (BAU) scenario, DICE-FARM projects that animal agriculture will account for 0.4 °C of the approximately 3 °C of warming at the end of the century 2) A 10-percentage-point reduction in agricultural emissions allows for an additional 1.5 percentage points of industrial emissions and 3) this trade-off appears constant at these various levels of warming 4) When animal agricultu…	using DICE-FARM rather than GWP conver-sions (Supplementary Section A and Supplementary Table 2) is that it allows for accurately capturing in which years climate damages occur. With the full path of damages, it is straightforward to modify the discounting approach, an exercise known to greatly impact valu-ations of the SCC given the long atmospheric lifetime of CO2 Archived Datasets: https://git…	1) results rely on global averages for emissions intensities from animal agriculture and a representative Western diet, which masks geographic differences. Performing the same analysis of annual diet-level climate costs 2) Social cost estimates are generally sensitive to the relationship between temperature increases and economic damages 3) does not account for structural and parametric uncertain…
139
140	1) Analysis reveals the existence of seven out of 17 autonomous regions with sustainable dietary patterns 2) most regions have multi-criteria efficiency scores above 0.60, which suggests the presence of relatively good dietary habits in Spain 3) GHG emissions from diet varies significantly by region 4)meat, seafood and dairy consumption varies significantly by region (fig 2) 5) calorie consumptio…	study was based on actual consumption patterns and not theoretical dietary pattern intake	1) does not consider GHG emission post production 2) does not consider food consumed away from the HH
141
142	Achieving the 5-a-day target in the United Kingdom could increase average life expectancy at birth by 7–8 mo and reduce diet_x0002_related GHGEs by 6.1 to 12.2 Mt carbon dioxide equivalents/y; blue WFs would change by −0.14 to +0.07 km3/y. Greater reductions in GHGEs were achieved by prioritizing increased vegetable consumption over fruit, whereas the greatest reduction in WF was obtained by prio…	1. this is the first study to explore the health effects and environmental footprints of different consumption pathways to meeting the United Kingdom’s 5-a_x0002_day recommendation for fruit and vegetables 2. our study was able to investigate these co_x0002_benefits and trade-offs further by exploring plausible changes to the entire diet and by incorporating data on the predominant countries of o…	1. The food diary method used in NDNS has been shown to underestimate food consumption (potentially by ∼30%) (56) and may not always represent people’s usual dietary patterns. 2. The potential to improve health and reduce environmental footprints may be underestimated in this study due to keeping the total average dietary energy intake constant across pathways
143
144	The median impacts of Swiss dietary recalls were 3.25 kg CO2eq for global warming potential, 4.92 m2 for cropland occupation, and 1.43 m2 for grassland occupation. Further, the median score for social risks was 1.64 eþ08 points (Social Hotspots Index), for diet quality 43.65 points (Alternate Healthy Eating Index), and 9.27 CHF for diet cost. Moreover, our results showed that any action on food g…	1. Furthermore, we provided new insights on how sociodemo_x0002_graphic and lifestyle factors link with multiple environmental and socio-economic impacts of food consumption in Switzerland	1. Chosen indcators only represent a part pf total sustainability. 2. Total food intake per person is limited, food groups that can serve as substitutes for each other are consequently mutually limiting. 3. Data used and indicators come with limitaitons. Dietary recall data have the issue of underreporting. 4. SHI needs to be interpretted with care, it is a statement of the risk.
145	The highest quartile of the SDI scores was associated with a 59% relative reduction in all-cause mortality (HR 0.41, 95% CI 0.23–0.75; ptrend < 0.001) and 79% reduction in cardiovascular mortality (HR 0.21, 95% CI 0.05–0.85; ptrend < 0.001). SDI was positively correlated with beans and potato consumption but negatively correlated with red meat intake. Red and processed meats, fatty dairy products…	1. First time an a priori defined dietary index takes into account other relevant aspects of the diet in addition to its nutritional adequacy to analyze its relation with mortality-environmental impact and economic affordability 2. relatively large sample size of the cohort, high retention rate, and validated FFQ which assesses food consumption over a wide frequency range 4. analyses controlle fo…	1. Index only considers the expenses on food according to market price, not total income of participant. 2. Pesticide exposure may have additional effects not captured by our SDI 3. Only nutritional quality of the diet was considered, leaving out other health-related aspects such as processing or pesticide exposure that could affect food safety 4. Environmental impact index only considers four en…
146	1) At a given level of energy intake, diets with lower environmental impact contained higher amounts of plant-based foods and lower levels of animal-derived products. 2) Less polluting diets involved higher amounts of PUFAs and dietary fiber and lower amounts of saturated fats and sodium. 3) diets associated with less environmental damage also contained more added sugars, but lower levels of vita…	1) considered environmental impacts beyond GHG emissions such as land, water, and energy use 2) aims to assess health outcomes of less environmentally polluting diets 3) study goes beyond nutrient intakes and assesses health effects 4) use of a well-known and relatively large cohort with high long-term retention rate and the previously repeated validation of the semi-quantitative FFQ, which asses…	1) lack of overall studies using this method could be due to publication bias because the ones that are usually report no association (neither positive or negative) 2) system boundaries considered in the environmental impact database only included food production and processing, leaving out other phases of the food system, such as packaging and transportation 3) the environmental impact of foods …
147	After a median follow-up of 10.1 years, we identified 469 incident cases of the composite endpoint. The Mediterranean dietary pattern exhibited the best RAP (3.10 years gained [95% CI 4.35 to 1.85] for the highest vs the lowest quartile), while the Western pattern was the unhealthiest pattern (1.33 years lost when comparing extreme quartiles). In a scale between 4 and 16 of harmful environmental …	1. The novelty of our study was in the assessment simultaneously of three dimensions of an overall sustainable diet (health, environment and monetary cost). 2. We use a wide range score for food consumption of a large sample size, through a validated questionnaire 3. We focused on GHG emission and efficiency in using natural resources when assessing the environmental footprints, which is a more h…	1. Information about food consumption is self_x0002_reported, therefore susceptible to information bias. 2. The generalisability of our results could be chal_x0002_lenged because the sample, all university graduates, is not representative of the general population
148	The MD resulted to produce a lower environmental impact than the current food consumption of the Italian population. The monthly expenditure of the MD is slightly higher in the overall budget compared to the current expenditure allocated to food by the Italian population, but there is a substantial difference in the distribution of budget according to the different food groups	Data are confirmed by a study in which the current food consumption of Italian population was compared to a healthy diet model generated by a pattern of recommended daily allowances (RDAs) and nutritional guidelines. considered the Italian household consumption (ISTAT 2013) but not food expenditure according to INRAN-SCAI, since this survey dates back to 2005 and is not comparable with the curren…	A limit of the study is that we did not take into account the environmental impact linked to food cooking, although little differences between dietary models could dramatically reverse these findings.
149	The dietary energy recommendation of the SEAD is greater than that of MD and NAOS (11 and 15% respectively), and SEAD also has greater animal source food content than the other two diets. SEAD has a concomitantly higher CF, WF and cost scores in comparison with MD (+30%, +23% and +21% respectively) and NAOS (+15%, +9% and +21% respectively). Adjusting recommendations to meet the suggested Spanish…	Completed and detailed a sensitivity analysis. The funtional unit is more robust than other studies by looking at energy and nutrients required daily, not only mass-based or energy-based.	Concerning the WF, MD achieves the lowest score in WF regardless the reference unit. SEAD and NAOS present the secondbest scores when energy-based and mass-based units are considered, respectively. One relevant limitation regarding this parameter is the lack of information for non-aquaculture fish and seafood which underestimates the results. Regarding the data sources considered for the estimati…
150	The Planetary Health Diet basket was shown to be less expensive and more affordable than the Typical Australian Diet basket nationally, in all metropolitan areas, in all socio-economic groups across Australia (median cost: Planetary Health Diet = AUD$188.21, Typical Australian Diet = AUD$224.36; median affordability: Planetary Health Diet = 13%, Typical Australian Diet = 16%; p = < 0.05).	This study is the first time that a food basket has been developed that is modelled on the PHD, contributing to current literature on both development and use of food baskets, and healthy and sustainable diets for different population groups. It is the first time that a PHD basket has been costed for affordability in Australia, and that food baskets in general have been costed for affordability n…	The PHD basket contents do not consider medical dietary restrictions such as gluten-free diets for coeliacs, although this is also true for other existing food baskets. The TAD basket may not be respresentative of an individual's consumption and was based on the 1995 National Nutrition Survey. Although the most current TAD basket available was used for this study due to time and resource constrai…
151	Percentage energy from UP foods was inversely linked to lower foodexpenditures and diet cost. In multivariate analysis, percentage energyfrom UP foods was predicted by lower food expenditures, diet cost and edu-cation, adjusting for covariates. Percentage energy from UP foods was linked to lower food spending and lower SES. Efforts to reduce UP foodsconsumption, an increasingly common policy meas…	1) one of the very few studies to have explored the low cost of UP foods in relation to diet quality metrics 2) the study included the analysis of individual food intake for a cohort of adults from different geographic locations of WA State using validate FFQto measure food consumption over a 12-month period	1) the estimates of diet quality indicators were based on FF! which may lead to bias 2) diet cost estimates do not represent actrual expenditures made by the study sample 3) ambiguity in the definition of NOVA classification may have resulted in some misclassification, though this has been minimized by employing two independent researchers to assign food items. 4) present study was based on cross…
152	We found that adoption of healthier diets reduced the relative risk of coronary heart disease, colorectal cancer, and type 2 diabetes by 20–45%, US health care costs by US$B 77–93 per year, and direct GHGE by 222–826 kg CO2e capita−1 year−1 (69– 84 kg from the health care system, 153–742 kg from the food system). Emission reductions were equivalent to 6–23% of the US Climate Action Plan’s target …	1. First study of diet GHGE to model counterfactual diets by making incremental changes based on recommendations only for foods for which there were high quality RR data for NCDs; estimate reductions in GHGE H from helath care sector resulting from a change to these diets, in addition to GHGE-F. 2. Estimate potential synergies of diet change to contribute simultaneously 3. significance of HAD as …	1. The results of this study are dependent on the quality of data used for food consumption, food losses, RR, health care expenses, and GHGE 2. Reductions in GHGE-H were underestimated because we did not include many potential diseases (e.g., overweight and obesity, hypertension, stroke, and forms of cancer other than CRC) associated with the foods we did change in HADs, due to lack of adequate R…
153	1) minimum CF, WF andEF all increase in the near future and peak around 2030 to 2035, under different population scenarios.After the peak, population decline and aging result in decreasing trends of all environmental footprintsuntil 2100.	1) even though it is not characteristic of actual intake, using recommended dietary intake by age as opposed to actual intake alligns with SDG2 2) separating by age/gender descreases the risk of overestimateing the food systems' impact on the envrionment 3) by adopting different population scenarios,our results have shown that the food system’s environmental footprints may reach the peak several …	1) the guidelines represent the minimal energy and nutrition intakes that are recommended for age and gender-specificgroups, the average Chinese person’s current diet has not reached the recommended levels andtherefore may have a smaller environmental footprint than our results 2) current DGs do not take environmental sustainabilty into consideration 3) water consumption and landoccupation have d…
154	If all Chinese would follow healthy diets rather than their current diets revealed in the survey, GHG emissions, water consumption, and land occupation would increase by 7.5% (63.9 Mt CO2e annually), 53.5% (510 billion m3 ), and 54.2% (1256 billion m2 ), respectively. Urban and high-income groups have higher diet-related environmental impacts but could achieve less additional environmental impact…	Looks at the synergies between environemntal and nutritional consequences of dietary change in developing countries, which has been done only few times in the past. Stratified by income groups as well as by rural/urban status. Presents results and considers trade offs with increasing and decreasing certain food groups.	Core data was collected in 2011, therefore the potential to improve diets in China may already be on the rise. Would want a more recent set of data.
155	Individuals with higher income or education levels are more likely to adopt healthier diets but are also responsible for larger environmental impacts of diet primarily due to a higher consump_x0002_tion of dairy and livestock products, seafood and items with lower energy density but higher nutrient density. Our optimiza_x0002_tion shows that a healthy diet with lower environmental impacts is achi…	1. Like most surveys, NHANES can be affected by faulty sampling, recall bias, nonresponses and so on. Dietary intake data based on the 24-h recall method have been associated with misreporting 2. NHANES data are collected based on a 2-day survey, and the raw data can lead to an overestimation of the variance for intakes of foods or nutrients that are episodically consumed and thus are not include…
156	The optimized diet included higher intakes of whole grain bread, dark green vegetables, dairy products, and legumes, and lower intakes of refined bread, meat, poultry, added sugars, saturated fat, as compared to usual national mean consumption. The optimized dietary model resulted in a decrease in the associated environmental footprints: water use (−6%); and GHG (−22%) with no change in energy us…	When discussed with key stakeholders, policies need to be put in place to (1) ensuring that the recommended food options (healthy and sustainable) are heavily subsidized, (2) consolidate the support of all development agencies and partners to ensure that the prices remain affordable for families, (3) focus the incentive schemes on local production of the items constituting the bulk of this diet	1) data used is from 2009 which is the most recent available 2) More recent studies on population subgroups in Lebanon showed that dietary intake seemed to continue to shift toward a more Western type of diet with a concomitant erosion of the traditional Lebanese diet 3) Twenty-four hour recalls may be associated with measurement error due to inaccuracies in estimating frequencies and determinati…
157	The results show that trade-offs between climate and health objectives occur for some recommendations in all countries, and that substitutions may result in unintended effects. However, in all countries, we identify some recommendations that would raise sustainability in both its climate and health dimensions, while delivering value for money and increasing social welfare. In particular, promotin…	1. carried out cross-country comparison by considering three EU countries, namely Denmark, Finland, and France 2. model based on more theoretically consistent and realistic food preferences and hence would lead to more realistic results as regards dietary adjustments as well as health and climate impacts 3. novel approach to ex-ante anlaysis of the sustainability effects of cliamte-friendly diet …	1. Assumes that consumers adopt a given recommendation and, therefore, that public campaign would be effective in changing behavior 2. The CO2 recommendation is not as easy to formulate 3. the model only captures behavioural heterogeneity in a limited way, which may introduce biases in the modelled health impacts if preferences vary significantly within sub-populations 4. simulations also rely on…
158	Annual diet-related CMD costs were $301/person (95% CI$287–$316). This translates to $50.4 billion in CMD costs (18.2% of total)for the whole population, of which 84.3% are attributed to acute care ($42.6 billion). The largest annual per capita costs are attributed to low consumption of nuts/seeds ($81;95% CI $74–$86) and seafood omega-3fats ($76; 95% CI$70–$83), and the lowest are attributed to …	1)presents both an overall US population analysis and a view of the impact of the major nutritional contributors simultaneously on CMD costs	1) dietary intake data were assessed from 24-hour dietary recall, which may not fully capture a diet over a person’s lifespan and is subject to measurement errors 2) Several other potentially relevant dietary factors were evaluated and not included because of still-emerging and not-yet probable or convincing evidence on causal relationships, including, for example, total monounsaturated fats, vit…
159	Consumer expenditure for food and beverages in the NND is about 16% higher than currently, with the largest relative difference in low-income households. Environmental loads from food consumption are 15%–25% lower, and more than 18,000 disability-adjusted life years (DALY) will be saved per year in Denmark. NND exhibits a cost-effectiveness ratio of about €73,000–94,000 per DALY saved. This cost-…	1. estimated the full potential of a change in diet composition, rather than to guide an implementation of the diet	1.Cost estimates do not include any implementation or transaction costs in connection with the considered dietary change (e.g., promotion activities, preparation of recipes, etc.) 2. we assumed shifts in mean values of statistical distributions of different dietary intakes (fruits, vegetables, seafood, etc.), while keeping the standard deviations and correlations of the individual intake componen…
160	Compared to the usual intake, optimized diets included higher intake of vegetables, legumes and dairy, and a decrease in saturated oils, processed meats, sugar, salty snacks, sweets, and sugar-sweetened beverages. Overall, the optimized diets decreased cost by 20% and reduced water use, energy use, and GHG emissions, by 20%, 11%, and 22%.	1) this study is the first to derive an optimally healthy and sustainable diet for Lebanese children that takes into consideration health, economic and environmental constraints and parameters while also devising culturally acceptable and contextually specific foods 2) the use of Optimeal, a diet optimization software that uses advanced mathematical techniques to derive diets based on complex par…	1) did not take into consideration the cultural acceptiabilty of the optimized diet 2) excluded vitamin D as one of the nutrition/health constraints in the calculation of the optimized diet 3) 24-hour dietary recalls 4) did not include the calculations for environmental footprints
161	Higher adherence to the 2017 guidelines was related to higher plant based diet, cost and deaths averted and lower energy intake, synthetic environmental score and exposure to certain pesticides. Overall, larger differences between lowest and highest PNNS-GS2 were observed than between lowest and highest PNNS-GS1. Results suggest that the 2017 guidelines are in line overall with the multiple dimen…	1) large sample size covered a wide diversity of dietary patterns 2) the wide spectrum of accurately collected data and the use of the EpiDiet model allowed focus on a large variety of indicators related to sustainability and to provide, for the first-time, a thorough evaluation of the sustainability of the FBDG while accounting for the farming system and other indicators rarely considered 3) the…	1) food consumption data were self-reported because no objective measurements for assessment of food consumption are available from large-scale population studies 2) the NutriNet-Santé cohort included volunteers, who were probably more concerned by health and diet than the general population creating the possibility of selection bias 3) there is a lack of data on post-farm environmental pressure …
162	A higher PNNS-GS2 scores is positively correlated to a high plant-based diet, a lower energy intake and a higher cost (+ 0.91 €/d). It was associated with lower environmental impacts (ΔQ5vsQ1 pReCiPe: -50% for PNNS-GS2). Higher PNNS-GS2 was associated with lower exposure to all pesticides except those used in organic farming and led to a reduction of about 20,000 averted or delayed deaths
163
164	1) baseline scenario - due to population and economic growth, total available agriculture land will continue to decline between now and 2050 (Figure 2), but total food consumption will increase by almost 20%; productivity increases will be minimal which leads to a decline in domestic production; GHG emissions and land use increases but less than total consumption does 2) short-term reductions in …
165	The result of the proposed linear program allowed understanding the amount of each individual food product that should be consumed in each city that satisfies all the restrictions included in the model in order to attain the lowest GHG emissions possible. Results demon_x0002_strated that GHG reductions in food diets can be attained through optimization. For instance, in the case of Lima the obtai…	1. The perspective taken in the study advocated for generating a flexible model with a limited number of constraints for it to be replicable in different urban contexts. As opposed to other studies that aim to include sustainability in food diets (Merrigan et al., 2015), our approach emphasizes the importance of economic fea_x0002_tures (i.e., food prices, elasticity) in the design of a sustainab…	1. From an environmental perspective, most limitations have been previously discussed in Vázquez-Rowe et al. (2017b). 2. indirect land use changes due to the rearrangement of the diets proposed in the current study have not been accounted for. 3. From a nutritional point of view, the use of linear programming as a mechanism to select diets to meet specific nutritional requirements tends to lead t…
166	It showed that, although recommended diets can be less expensive than current diets, they are still unaffordable for low-income households, particularly those in very remote communities. The findings highlight the need for more systematic research on the drivers of food choice, especially in vulnerable groups, and inform several recommendations for policy actions to improve food environments and …	1) Diet affordability is a key component of food security. Food security is “when all people, at all times, have physical and economic access to sufficient, safe and nutritious food to meet their dietary needs and food preferences for an active and healthy life” 2)This study offers useful insights into the economic inequities in accessing healthy food and drinks in rural Australia	1) Data on food and drink prices in early and mid-2020, which could not be collected because of SARSCoV-2-related restrictions 2)The randomly selected SA2 locations included only one very remote location in an area of most disadvantage; inclusion of more very remote locations may be necessary to better understand the role of diet cost and affordability on consumer food choices in very remote comm…
167	Currently, HR dietary patterns appear to be relatively unhealthy and unsustainable, rendering them vulnerable to elevated risk of ill-health. Nevertheless, their dietary patterns did not strongly differ from HG, which may contribute to Hungarians being one of the most obese and malnourished nations in Europe. Our cross-sectional analysis also indicates that current nutritional trajectory may not …	1. First attempt, to the best of our knowledge, to present a nutrient-based index for healthy and sustainable diets based on the rigorous EAT-Lancet reference diet, we recognize that it may need further validation	1. This analysis is based on a double 24 h dietary recall, hence findings need to be interpreted with caution, as long-term dietary patterns of the population under investigation may not be fully captured by this approach. 2. Further, the current findings, although insightful, are relatively incomplete, as linking them with health outcome data (e.g., metabolic syndrome) is crucial in order to bet…
168	except land footprint (LF), the other four types of footprints all decreased at varying degrees; the water footprint (WF), carbon footprint (CF), nitrogen footprint (NF) and energy footprint (EF) decreased by 18.24%, 17.82%, 12.03% and 20.36%, respectively, from 2000 to 2011; multiple footprints of food consumption of household in Guizhou was the highest among the 12 provinces involved in the stu…
169
170	1) higher dietary costs were consistently associated with higher dietary quality, regardless the dietary indicator that we used 2) association between dietary costs and dietary quality was somewhat stronger in medium and high edcuated groups with some differences between dietary quality idicators 3) strong interplay between educational level and ethnicity	1) the use of ethnic-specific FFQs which accounted for the consumption of ethnic-specific foods otherwise not adequately captured in regular FFQs 2) dietary costs (as derived from reported dietary intakes and a fixed database of food prices) are modestly but positively correlated with actual food spending and therefore suitable for our purpose of ranking individuals into tertiles of dietary cost.…	FFQs have known biases, and the FFQs used may both have under- and overestimated absolute intake of various foods
171	Greater Accordance with DASH dietary targets was associatied with lower GHGs. - meats with strongly and positively assocatiated with GHGs and whole grains were negatively associated - DASH diet was 18% more costly than diets in the lowest quintile	large population based sample	descriptive study - cohort of oder adults with limited socio-economic and demographic heterogeneity; Reliance on FFQs and bias; uncertainty around GHG emissions of certain foods; uncertainty around average food prices; only includes food cost and not externalities of diet including healthcare costs
172
173	The study adds to growing evidence base that health-related food taxes and subsidies could improbe diets and reduce mortality from diet-related disease in New Zealand.	1) considered substitutions to other foods 2) population disease specific mortality rates were stratified by age, sex, income, and ethnicity 3) macrosimulation model has been used in similar analysis in other countries 4) relative risks to parameterise changes in nutritional risk factors and mortality as a result of changes in diet were sourced from high qualtiy meta-analysis
174	Results suggest that both meat and plant-based consumption contribute positively to economic growth. Consequently, a reduction in meat consumption could have a negative impact on the economy. However, strategies to both reduce meat consumption and promote economic growth are discussed in line with the results, with plant-based foods as an efficient option to solve the dilemma. Furthermore, specif…
175
176	In FREE and MACRO scenarios, imposing up to 30 % GHGE reduction did not affect the MAR, SED and food group pattern of the observed diet, but required substitutions within food groups; higher GHGE reductions decreased diet cost, but also nutritional quality, even with constraints on macronutrients. Imposing all nutritional recommendations (ADEQ) increased the fruits and vegetables quantity, reduce…	1. Taking into account simultaneously several dimensions of diet sustainability, namely nutritional adequecy, environmental impact, affordatbility, and cultural accceptability. 2. Diet modelled in present study were based on consumption, nutritionla ocmposition, GHGE< and price fo 402 foods identified amoung those most consumed by the INCA2 participants and representing consumption of 1342 foods …	1. Nutritional Adequacy may have been compromised by varying bioavilaility of some key nutrients for which animal sources are known to be more favorable. 2.Other indicators of environmental impact of diet should be considered. 3. in our study, acceptability was taken into account by minimizing the departure from the observed diet in terms of food and food group contents, in order to limit the det…
177	By 2050, switch to reference diet decreases agricultural land use by -8% and emissions by -9%. Global blue water and cropland requirements increase by 5%, whilst significant concomitant savings in permanent pastureland (-21%).		From a methodological perspective, the virtual flow and footprint estimates reported here contain a degree of uncertainty. As noted above, the data supporting some model calculations is partial (i.e. blue water relating to crop use only, land use change effects and carbon sinks ignored within the carbon cycle). Furthermore, the underlying GTAP database relies on input-output (IO) data contributio…
178	Current diets of all income quintiles had similar total GHGE, but the source of GHGE differed by types of meat and amount of fruit and vegetables. It was possible to create diets with a 57 % reduction in GHGE that met dietary and cost restraints in all income groups. In the optimised diets, the food sources of GHGE differed by income group due to the cost and keeping the level of deviation from c…	1. Adds to the growing evidence that income quintiles have diets that are associated with differing amounts of GHGE. 2. different dietary trade-offs are needed by different income quintiles	1. LCFS is a purchase-based survey at the household level, with no adjustment for avoidable food waste or account of which household member consumes food 2. disaggregation of composite dishes into raw ingredients means the the edible weights presented in Table 3 are 1.1 kg/week higher than the purchased weights in the LCFS 3. the prices used are an average price for each food item, calculated usi…
179	Dietary cropland scarcity footprints averaged 7.1 m2yr-e person−1 day−1 , exceeding a target of 6.1 m2yr-e person−1 day−1 , consistent with the proposed global cropland planetary boundary of 15% of the ice-free land area. Discretionary foods, which are energy-dense and nutrient-poor foods high in saturated fat, added sugars and salt, and alcohol and are not essential to a healthy diet, made the l…	1) first study to to report on the impacts related to cropland use associated with individual daily diets 2) An important innovation incorporated into this study was the application of impact factors from the field of life cycle assessment 3) this study included discretionary foods and most do not	1) Other environmental aspects were not assessed, including the impacts related to the occupation of pastures and rangelands 2) with 24-h dietary recall surveys, there is uncertainty with regards to misreporting and a potential to lead to an under-reporting bias towards discretionary foods 3) often uncertainty associated with impact factors 4) food waste was not considered which adds to cropland …
180
181
182	Diets with high GHGEs (ranging from 2318 to 4099 kgCO2eq/year) contained more animal-based food and provided more calories. Few differences were found for unhealthy food (alcohol or sweet/fatty food) consumption across the categories of dietary GHGEs. Diets with low GHGEs were characterized by a high nutritional quality. Primary energy consumption and land occupation increased with GHGEs (from Q1…		1. participants in the study exhibited specific profiles, as they are volunteers in a long-term cohort focusing on nutrition and health. Participants are likely to display healthier behaviors than in general population 2. the assessment of food consumption was based on a food frequency questionnaire, which is, as other self-administered methods, prone to measurement error and desirability bias 3.…
183	At baseline, a higher percentage of participants with overweight was observed in the first SDI Q, reflecting the lowest sustainable dietary patterns (Q1), than in Q5 (29.83% compared with 12.71%). Compared with Q5, a slight increase (at the population level) of almost 160 g/y was observed in Q1, whereas weight remained relatively stable among participants in other Qs. In total, 281 incident cases…	Indeed, to the best of our knowledge, it is the first to estimate the association between sustainable diets involving multiple components and weight gain using a validated index built specifically to evaluate the sustainability of an observed diet. This index gathered several indicators collected from a multidisciplinary approach, allowing us to adopt a more holistic vision of diet sustainability…	First, our analysis was based on self-reported anthropometric data which were subject to potential errors and bias. However, self-reported anthropometric data showed high concordance with data from clinical assessment in a published validation study (24). Moreover, the definition of obesity and overweight was based on the WHO classification, but this classification does not take into account indi…
184
185	Compared with the cost of current diets, the healthy and sustainable dietary patterns were, depending on the pattern, up to 22–34% lower in cost in upper-middle-income to high-income countries on average (when considering statistical means), but at least 18–29% more expensive in lower-middle-income to low-income countries. Reductions in food waste, a favourable socioeconomic development scenario,…	By using regionally comparable data on food prices and consumption, and a set of established healthy and sustainable dietary patterns, we were able to expand the scope of existing case studies and assess regional differences in a comparable and consistent manner. We also integrated a consistent analysis of the cost of different dietary patterns with an assessment of other changes in the food syst…	Cost estimates can be considered conservative, despite our inclusion of household food waste. Our price data was representative of supermarket prices and did not account for the markups in restaurants, and our consumption data covered basic food categories which, while adequately capturing total consumption, did not allow us to explicitly account for the consumption and prices of highly processed…
186	The largest absolute environmental and health benefits result from diet shifts in developing countries whereas Western high-income and middle-income countries gain most in per capita terms. Transitioning toward more plant-based diets that are in line with standard dietary guidelines could reduce global mortality by 6–10% and food-related greenhouse gas emissions by 29–70% com_x0002_pared with a r…	The strength of our health analysis is that we used dose–response relationships of dietary and weight-related risk factors. The strength of our environmental analysis is that we were able to explore regional details.	Those uncertainties include food demand and mortality projections, possible deviations from the linear dose–response relationships linking risk factors and mortality, and our inability to remove all possible confounding effects when deriving relative risk parameters. The most important source of uncertainty for the environmental valuation is the discount rate used to calculate the net present val…
187	The model projects that by 2050 climate change will lead to per-capita reductions of 3.2% (± 0.4%), 4.0% (± 0.7%), and 0.7% (± 0.1) in global food availability, fruit and vegetable consumption, and red-meat consumption, respectively. Those changes were associated with 529,000 climate-related deaths globally (95% confidence interval (CI): 314,000-736,000), representing a 28% (95% CI: 26-33%) reduc…		1) the economic responses of agricultural commodity markets to climatic shocks are subject to high uncertainty - the economic analysis represents average economic impacts without economic uncertainty intervals 2) current state of global crop modelling allowed us to directly model climate change effects on most major crops, such as groundnuts, maize, potatoes, rice, sorghum, soybeans, and wheat, b…
188	Following environmental objectives by replacing animal-source foods with plant-based ones was particularly effective in high-income countries for improving nutrient levels, lowering premature mortality (reduction of up to 12% [95% CI 10–13] with complete replacement), and reducing some environmental impacts, in particular greenhouse gas emissions (reductions of up to 84%). However, it also increa…	No consistent and joint environmental and health analysis of sustainable diets has been done at a regionally comparative level. It significantly improves on the methods used in existing global assess_x0002_ments by doubling the number of risk factors and en_x0002_vironmental indicators covered.3,17 It improves the detail of dietary scenarios by including, in the balanced dietary_x0002_pattern sce…	We were not able to include all aspects of importance to sustainable diets, including biodiversity impacts and economic aspects
189	MODEL PREDICTS: Australia becomes substantially reliant on imports before 2040 for many nutritious food types, particularly nuts, fish and dairy. This situation occurs in the context of the current diet in which the consumption of many of these food types are significantly below recommended intake. The current inadequate intake of fruit and vegetables for almost half the population has occurred i…	1) interdisciplinary approach and comprehensive and detailed simulation model 2) coverage of the analysis provides finer detail on health costs, coupled to a broad strategic view of environmental and food security measures 3) demonstrates the potential consequences of the current (unhealthy) diet on population health, but also on the economy, the environment and future food availability	1) I excluded the Policy part of this paper as it has no relevance to our study - See Table 2 - 2) scenario generation and communication of the settings and results are move involved due to the shear number of variables 3) during the calibration stage where many published data sets covering numerous economic sectors in great deal and over many decades are effectively integrated in the history per…
190	A diet of 63 popular and low priced basic products was found to deliver all required nutrients at an adequate level for both male and female adults. This plant-based, carbohydrate and fiber-rich diet consists mainly of wholegrain bread, potatoes, muesli, open-field vegetables and fruits. The climate impact of this diet is very low (1.59 kg CO2eq/day) compared to the average Dutch diet. By constra…	1. The novelty of this study lies in the inclusion of the use of (1) Dutch data on GHGE and LU data (which is unique in this type of studies); (2) an extensive list of nutrient constraints (n = 33); (3) a relatively large number of food products compared to similar studies (at n = 206); (4) differentiated female and male diets; and (5) a proxy for popularity 2. In contrast to most other studies f…	1. Due to the fact that the not included products are generally more energy dense, no more than three quarters of the energy consumption is covered (see Table 1). This is a limitation to this study, because some of the energy dense products may have a high climate impact or price 2. One limitation of the methodology is the lack of scope for optimization using less popular foods, which is a method…
191	Moving toward a diet that meets nutritional recommendations led to a 14% to 24% cost increase and 10% to 27% GHGE reduction, depending on the stringency of the acceptability constraints. Stronger GHGE reductions were achievable (up to about 70%), with greater departure from the current diet, but not achieving calcium and potassium goals. Diet cost increment tended to be mitigated with GHGE reduct…	takes into account the heterogeneity in the eating habits and prices across the country, which is important when stratifying the results by income levels, once the prices are expected to vary according to the economic status of the neighbourhood. To our best knowledge, it is a unique study assessing food prices and consumption in the same household in the same period of collection, which is parti…	1. It is important to consider that life cycle assessments are estimates and can have a significant range due to differences in food production systems, inputs, and available data. The reference for GHGE values used in this study included life cycle analyses from production inside and outside Brazil and do not specifically represent only domestic production systems 2. Food consumption and prices …
192
193	Across this population cohort, each individual was estimated to lose on average 2.5 ± 0.9 DALYs per lifetime due to sub-optimal dietary intake (with seed and vegetable under_x0002_consumption the greatest contributors) and their food choices caused environmental human health impacts of 2.4 ± 1.3 DALYs (particularly due to the damage associated with production of meats, milk, and vegetables). Over…	The work presented here is unique in two respects. Firstly, as proposed by Stylianou et al. (2016), we have used DALYs (Devleesschauwer et al., 2014) as a common unit to quantify and com_x0002_pare the environmental human health impact due to food production and the personal health impact of individual-level food consumption. In addition, we have evaluated other ecosystem relevant impacts on cli_…	For food requiring energy for further processing not considered in the ecoinvent database (breakfast cereals and processed meats), further processing impacts were not included. here are several limitations to the analysis of personal health im_x0002_pacts. One is isolating the effects of dietary habits from other environ_x0002_mental and lifestyle factors e.g. physical activity or genetics in eac…
194	A national 10% price reduction on fruits, vegetables, nuts and whole grains was estimated to prevent 19 600 CMD deaths/year, including 2.6% (95% UI 2.4% to 2.8%) of all CMD deaths among SNAP participants, 2.7% (95% UI 2.4% to 3.0%) among SNAP-eligible non-participants and 2.6% (95% UI 2.4% to 2.8%) among SNAP-ineligible non-participants. National subsidies for healthy foods and taxes on SSBs and …
195
196		1. Our study uses individual dietary intake data to preserve person-to-person variation in food choices and to allow for realistic changes. 2. We assessed not only GHGE changes from different dietary scenarios, but also changes in the nutritional quality of the diet and its cost, addressing the so called triple bottom line of environmental, financial, and social benefits. 3. With microlevel data …
197
198	Households were classified as having a ‘more sustainable’ diet based on GHGE, cost and land use being less than the median and DQI being higher than the median. Only 16.6% of households could be described as more sustainable; this rose to 22% for those in the lowest income quintile. Increasing the DQI criteria to >80% resulted in only 100 households being selected, representing 0.8% of the sample…	1. The current model was specifically developed for use in connection with food survey data, and the systematic approach and flexibilitymakes its application possible in a range of studies using such datasets, and also provides a tool that can be used in scenario analysis exploring alternative diets 2. detailed disaggregation of the purchased food items - practical advantage of framework 3. categ…	1. LCFS dataset applied in this study included some food categories that did not allow a detailed disaggregation 2. the GHGE related to processing and cooking of different food items was based on rather simplified assumptions and generalizations. 3. Purchase data combines data from purchase diaries within households, it is not possible to see the individual diets of household members or adjust fo…
199
200
201	Our study identifies 11 Indian diets. These diets differ widely in terms of recommended values of different food groups. Ce_x0002_reals and sugar consumption is higher than recommended among all Indian diets, as is the case for dairy products among most Indian diets. In contrast, the consumption of pulses, fruits, and vegetables is lower than recommended. Indian diet K, with the highest share of …	1. our study provides new insights into the possibility of making Indian diets more environmentally friendly in terms of GHG emissions, water use, and land footprint 2. We reveal a complex association between nutrition and socio_x0002_economic factors in India. Our study highlights that over-nourishment could be an issue not only in medium- and high-income groups but also in low-income households…	1. First, the HCES data used for this study provides the quantity of food purchased by the households for consumption but does not provide further information on the actual food intake 2. Second, we assume thatmembers of households consume food according to their energy requirement because intra-household food distribution data is not available. 3. We assume that all food is produced domestically…

## Sheet: Final IDs
LASTING ID
106
107
108
109
112
115
116
117
118
124
125
126
127
129
130
131
132
134
135
136
137
138
140
142
144
145
146
147
148
149
152
155
156
157
158
159
160
161
165
171
173
176
177
178
179
182
183
185
186
187
188
189
190
191
193
196
198
